# Supplementary material for: Admixture in Humans of Two Divergent Plasmodium knowlesi Populations Associated with Different Macaque Host Species
Source: PLoS Pathog. 2015 May 28;11(5):e1004888. doi: 10.1371/journal.ppat.1004888 (PMC4447398; doi:10.1371/journal.ppat.1004888)
Supplement: S1 Dataset — (XLSX) [file ppat.1004888.s014.xlsx]

## Sheet: Dataset with dominant alleles
Supplementary Dataset S1. Genotypes at P. knowlesi microsatellite loci in infections from macaques (n = 47) and humans (n = 552).
Grey boxes indicate mulitple alleles detected but only predominant ones are shown here, while blanks indicate missing data.
Sample ID	Host	Location	NC12_2	NC03_2	NC09_1	NC12_4	NC10_1	CD08_61	CD11_157	CD13_61	CD05_06	CD13_107	Cluster 1 score	Cluster 2 score	Cluster assignment	Intermediate Cluster Assignment index
LT003	Long-tailed macaque	Kapit	313	132	281	241	252	219	248	167	245	192	0.993	0.007	1	0.007
LT004	Long-tailed macaque	Kapit	331	129	296	238	258	234	251	167	254	192	0.992	0.008	1	0.008
LT015	Long-tailed macaque	Kapit					267
LT020	Long-tailed macaque	Kapit	310	132	284	250	258	225	245	167	251	189	0.984	0.016	1	0.016
LT022	Long-tailed macaque	Kapit	319	129	284	235	258	225	248	167	257	189	0.99	0.01	1	0.01
LT024	Long-tailed macaque	Kapit	313	132	281	226	261	228	260	173	248	189	0.965	0.035	1	0.035
LT026	Long-tailed macaque	Kapit	313	132	287	229	252	225	245	167	284	189	0.983	0.017	1	0.017
LT033	Long-tailed macaque	Kapit	319	129	284	229	258	225	257	167	242	189	0.982	0.018	1	0.018
LT040	Long-tailed macaque	Kapit	322	129	278	238	258	216	248	167	248	189	0.981	0.019	1	0.019
LT042	Long-tailed macaque	Kapit	313	132	305	226	255	228	248	164	251	189	0.984	0.016	1	0.016
LT043	Long-tailed macaque	Kapit	319	132	302	238	258	216	245	167	260	192	0.993	0.007	1	0.007
LT048	Long-tailed macaque	Kapit	319	132	290	226	258	228	248	167	260	189	0.979	0.021	1	0.021
LT049	Long-tailed macaque	Kapit	313	132	281	232	258	213	245	167	248	189	0.97	0.03	1	0.03
LT050	Long-tailed macaque	Kapit	319	129	281	235	255	213	245	167	245	189	0.992	0.008	1	0.008
LT051	Long-tailed macaque	Kapit	313	132	314	238	270	234	245	170	248	192	0.991	0.009	1	0.009
LT053	Long-tailed macaque	Kapit	319	132	284	223	261	213	257	158	248	189	0.043	0.957	2	0.043
LT054	Long-tailed macaque	Kapit	316	132	275	232	258	216	254	167	248	192	0.946	0.054	1	0.054
LT055	Long-tailed macaque	Kapit	310	132	281	235	258	213	245	167	248	189	0.972	0.028	1	0.028
LT056	Long-tailed macaque	Kapit	319	132	284	226	267	213	248	170	248	189	0.914	0.086	1	0.086
LT058	Long-tailed macaque	Kapit	319	129	281	238	258	225	242	167	251	189	0.995	0.005	1	0.005
LT062	Long-tailed macaque	Kapit	325	132	284	232	252	225	248	170	248	189	0.962	0.038	1	0.038
LT063	Long-tailed macaque	Kapit	334	129	275	238	261	228	254	167	245	192	0.992	0.008	1	0.008
LT065	Long-tailed macaque	Kapit	319	129	305	226	255	219	248	170	251	192	0.992	0.008	1	0.008
LT066	Long-tailed macaque	Kapit	325	135	311	223	258	213	245	170	245	189	0.989	0.011	1	0.011
LT067	Long-tailed macaque	Kapit	313	132	281	235	255	213	245	170	245	189	0.983	0.017	1	0.017
LT069	Long-tailed macaque	Kapit	316	129	281	226	258	228	248	167	251	189	0.987	0.013	1	0.013
LT070	Long-tailed macaque	Kapit	322	129	281	238	258	213	248	167	263	192	0.988	0.012	1	0.012
LT072	Long-tailed macaque	Kapit	337	129	281	235	255	213		170	251	189
LT073	Long-tailed macaque	Kapit	325	129	281	238	258	219	254	167	254	189	0.993	0.007	1	0.007
LT082	Long-tailed macaque	Kapit	322	132	287	232	267	225		167	251	192
LT083	Long-tailed macaque	Kapit	313	132	275	226	258	222	248	167	248	189	0.969	0.031	1	0.031
LT084	Long-tailed macaque	Kapit	325	132	281	229	258	213	248	167	260	189	0.98	0.02	1	0.02
LT085	Long-tailed macaque	Kapit	313	129	281	235	267	213	254	170	248	192	0.986	0.014	1	0.014
LT086	Long-tailed macaque	Kapit	328	129	293	229	258	228	263	167	254	192	0.992	0.008	1	0.008
LT089	Long-tailed macaque	Kapit	319	135	281	241	258	213	251	173	248	198	0.988	0.012	1	0.012
LT091	Long-tailed macaque	Kapit	310	129	281	235	258	225	245	167	251	189	0.993	0.007	1	0.007
LT098	Long-tailed macaque	Kapit	310	129	281	232	258	231	248	167	248	189	0.984	0.016	1	0.016
PTK001	Pig-tailed macaque	Kapit	322	132	287	247	264	213	257	161	248	183	0.009	0.991	2	0.009
PTK010	Pig-tailed macaque	Kapit	316	132	287	232	258	213	260	158	245	183	0.02	0.98	2	0.02
PTK011	Pig-tailed macaque	Kapit	313	132	290	232	261	213	257	158	245	183	0.017	0.983	2	0.017
PTK012	Pig-tailed macaque	Kapit	316	132	290	232	261	213	251	158	248	189	0.013	0.987	2	0.013
PTK013	Pig-tailed macaque	Kapit	310	132	284	232	264	213	248	158	248	183	0.007	0.993	2	0.007
PTK014	Pig-tailed macaque	Kapit	310	132	278	232	261	213	251	161	248	180	0.009	0.991	2	0.009
PTK018	Pig-tailed macaque	Kapit	313	132	290	226	255	213	257	158	248	186	0.039	0.961	2	0.039
PTK019	Pig-tailed macaque	Kapit	316	132	290	226	264	213	248	158	248	183	0.007	0.993	2	0.007
PTK022	Pig-tailed macaque	Kapit	310	132	278	232	264	213	248	158	245	177	0.015	0.985	2	0.015
PTK024	Pig-tailed macaque	Kapit	310	132	278	232	258	213	245	158	278	186	0.205	0.795	2	0.205
CDK006	Human	Kapit		135	314	247	258	219	245	173	248	186
CDK016	Human	Kapit		129	305	241	261	228	245	167	254	186
CDK018	Human	Kapit	322	132	284	226	258	213	254	164	263	189	0.758	0.242	1	0.242
CDK025	Human	Kapit	334	129	275	229	264	219	245	173	242	186	0.975	0.025	1	0.025
CDK026	Human	Kapit	316	132	290	229	258	213	248	158	281	180	0.016	0.984	2	0.016
CDK037	Human	Kapit	316	132	278	232	264	213	251	158	248	183	0.006	0.994	2	0.006
CDK041	Human	Kapit		129	287	232	261	207	245	170	248	186
CDK048	Human	Kapit	316	129	287	232	258	225	245	173	248	186	0.969	0.031	1	0.031
CDK051	Human	Kapit	325	132	281	235	258	216	248	170	245	186	0.991	0.009	1	0.009
CDK053	Human	Kapit	319	132	284	238	261	216	248	167	260	189	0.988	0.012	1	0.012
CDK064	Human	Kapit	319	129	281	235	261	219	245	167	245	186	0.994	0.006	1	0.006
CDK071	Human	Kapit		132	290	226	264	216	248		251	192
CDK076	Human	Kapit	325	129	281	232	261	213	245	167	254	186	0.986	0.014	1	0.014
CDK083	Human	Kapit	316	129	290	229	252	216	245	170	239	186	0.981	0.019	1	0.019
CDK093	Human	Kapit	316	132	284	235	264	213	248	158	248	177	0.009	0.991	2	0.009
CDK097	Human	Kapit	316	132	290	235	264	213	248	161	257	180	0.009	0.991	2	0.009
CDK108	Human	Kapit		132			252	216			254	186
CDK110	Human	Kapit	310	132	290	229	258	219	245	170	257	186	0.941	0.059	1	0.059
CDK114	Human	Kapit	325	129	284	238	258	219	248	167	245	186	0.992	0.008	1	0.008
CDK115	Human	Kapit	316	132	287	229	264	213	257	161	251	186	0.021	0.979	2	0.021
CDK119	Human	Kapit	316	129	284	232	258	225	245	167	245	186	0.986	0.014	1	0.014
CDK121	Human	Kapit	313	132	281	232	261	213	248	167	248	186	0.94	0.06	1	0.06
CDK122	Human	Kapit	319	129	296	235	258	216	245	173	254	189	0.992	0.008	1	0.008
CDK124	Human	Kapit	319	129	275	241	258	216	248	170	245	186	0.994	0.006	1	0.006
CDK128	Human	Kapit	316	132	278	229	264	213	245	158	248	177	0.009	0.991	2	0.009
CDK130	Human	Kapit	316	132	287	229	258	213	245	158	272	177	0.027	0.973	2	0.027
CDK147	Human	Kapit	322	132	278	241	261	219	251	170	248	186	0.94	0.06	1	0.06
CDK155	Human	Kapit	331	129	296	241	258	213	254	173	245	186	0.99	0.01	1	0.01
CDK157	Human	Kapit	328	129	278	238	258	213	248	167	248	186	0.975	0.025	1	0.025
CDK158	Human	Kapit	319	129	305	229	261	228	251	170	266	186	0.991	0.009	1	0.009
CDK159	Human	Kapit	319	129	314	241	261	213	248	167	245	186	0.991	0.009	1	0.009
CDK164	Human	Kapit	316	132	290	235	264	213	254	158	263	174	0.027	0.973	2	0.027
CDK168	Human	Kapit	319	132	284	235	264	213	260	158	248	183	0.02	0.98	2	0.02
CDK169	Human	Kapit	325	129	284	232	258	219	242	167	248	186	0.988	0.012	1	0.012
CDK173	Human	Kapit	340	129	290	241	252	219	248	167	245	174	0.983	0.017	1	0.017
CDK177	Human	Kapit	310	129	284	253	258	225	254	170	245	198	0.991	0.009	1	0.009
CDK180	Human	Kapit	310	132	290	229	264	213	248	161	251	177	0.009	0.991	2	0.009
CDK181	Human	Kapit	322	132	290	235	261	213	257	158	251	189	0.019	0.981	2	0.019
CDK185	Human	Kapit	319	129	305	229	261	228	251	170	266	186	0.991	0.009	1	0.009
CDK187	Human	Kapit		129	281	238	258	216	245	167	251	186
CDK188	Human	Kapit	313	132	290	229	264	213	248	158	269	180	0.012	0.988	2	0.012
CDK189	Human	Kapit	322	132	284	232	267	213	245	167	248	186	0.903	0.097	1	0.097
CDK195	Human	Kapit	334	132	281	226	258	213	245	170	251	186	0.98	0.02	1	0.02
CDK197	Human	Kapit	319	132	293	238	258	213	248	167	248	186	0.979	0.021	1	0.021
CDK201	Human	Kapit	319	135	293	226	261	216	257	167	245	186	0.981	0.019	1	0.019
CDK203	Human	Kapit	319	129	281	241	258	225	242	167	248	186	0.994	0.006	1	0.006
CDK206	Human	Kapit	316	132	290	229	264	213	248	158	248	180	0.007	0.993	2	0.007
CDK208	Human	Kapit	310	132	284	229	261	213	251	158	248	180	0.009	0.991	2	0.009
KH001	Human	Kapit	313	129	311	226	258	213	245	167	245	189	0.99	0.01	1	0.01
KH006	Human	Kapit	325	129	314	226	258	213	245	167	248	186	0.986	0.014	1	0.014
KH014	Human	Kapit	310	135	275	232	258	216	242	167	251	186	0.991	0.009	1	0.009
KH016	Human	Kapit	313	129	314	229	255	213	251	167	248	174	0.925	0.075	1	0.075
KH021	Human	Kapit	316	132	278	229	261	213	248	170	251	186	0.465	0.535	2	0.465
KH023	Human	Kapit	316	132	284	226	258	213	248	158	248	180	0.012	0.988	2	0.012
KH026	Human	Kapit	325	132	281	232	255	216	251	167	248	186	0.974	0.026	1	0.026
KH029	Human	Kapit	313	132	290	235	261	216	242	167	251	186	0.975	0.025	1	0.025
KH031	Human	Kapit	322	132	320	223	261	213	251	158	248	180	0.012	0.988	2	0.012
KH032	Human	Kapit	319	132	293	226	261	213	251	161	248	183	0.036	0.964	2	0.036
KH034	Human	Kapit	328	132	275	226	261	213	251	170	248	183	0.2	0.8	2	0.2
KH035	Human	Kapit	316	129	275	232	258	216	248	167	254	186	0.986	0.014	1	0.014
KH036	Human	Kapit	331	132	278	229	261	216	251	170	254	180	0.59	0.41	1	0.41
KH037	Human	Kapit			275	238			248	173	242
KH039	Human	Kapit	328	132	287	232	264	213	248	158	248	177	0.008	0.992	2	0.008
KH043	Human	Kapit	328	132	281	226	258	213	242	164	251	186	0.981	0.019	1	0.019
KH044	Human	Kapit	319	129	293	223	258	213	245	167	251	186	0.989	0.011	1	0.011
KH045	Human	Kapit	328	129	326	238	258	213	260	167	242	186	0.989	0.011	1	0.011
KH046	Human	Kapit	319	129	317	232	261	216	242	167	257	189	0.989	0.011	1	0.011
KH050	Human	Kapit	319	129	293	238	270	219	242	173	245	186	0.995	0.005	1	0.005
KH054	Human	Kapit	325	132	281	241	267	219	248	170	284	189	0.992	0.008	1	0.008
KH058	Human	Kapit	328	129	275	253	258	219	248	170	251	186	0.993	0.007	1	0.007
KH096	Human	Kapit	325	132	284	232	264	213	251	158	248	183	0.008	0.992	2	0.008
KH100	Human	Kapit	325	132	284	232	255	213	260	158	251	174	0.017	0.983	2	0.017
KH106	Human	Kapit	319	129	293	226	258	219	248	167	248	186	0.99	0.01	1	0.01
KH107	Human	Kapit	331	129	278	235	261	213	254	176	245	186	0.979	0.021	1	0.021
KH108	Human	Kapit	310	132	287	229	261	213	248	158	248	183	0.009	0.991	2	0.009
KH115	Human	Kapit	316	132	278	229	264	213	248	158	248	192	0.028	0.972	2	0.028
KH131	Human	Kapit	319	129	284	223	258	213	248	170	284	189	0.985	0.015	1	0.015
KH137	Human	Kapit	328	132	284	235	258	219	251	164	248	186	0.966	0.034	1	0.034
KH167	Human	Kapit	322	132	326	226	258	225	248	167	251	186	0.983	0.017	1	0.017
KH176	Human	Kapit	331	129	278	235	258	213	248	167	254	186	0.984	0.016	1	0.016
KH185	Human	Kapit	325	132	281	238	261	216	245	179	254	186	0.99	0.01	1	0.01
KH195	Human	Kapit	310	132	281	238	258	225	245	167	248	186	0.99	0.01	1	0.01
KH225	Human	Kapit	322	132	296	223	258	213	254	158	248	177	0.017	0.983	2	0.017
KH229	Human	Kapit	319	135	281	235	261	213	251	167	248	189	0.982	0.018	1	0.018
KH273	Human	Kapit	322	132	278	226	261	213	254	161	257	174	0.012	0.988	2	0.012
KH275	Human	Kapit	325	132	284	226	261	213	251	158	248	180	0.01	0.99	2	0.01
KH294	Human	Kapit	322	132	299	226	255	213	254	158	248	183	0.015	0.985	2	0.015
KH296	Human	Kapit		132	299	226	255	213	254	161	248	183
KH343	Human	Kapit		132	335	232	261	213	251	161	248	180
KH369	Human	Kapit	331	129	305	232	261	225	251	167	245	192	0.991	0.009	1	0.009
KH381	Human	Kapit	325	132	311	232	258	213	248	167	251	186	0.97	0.03	1	0.03
KH398	Human	Kapit	316	135	278	226	261	213	245	170	251	186	0.914	0.086	1	0.086
KH409	Human	Kapit	322	132	302	235	264	213	242	167	248	189	0.831	0.169	1	0.169
KH431	Human	Kapit	316	132	284	232	258	213	251	158	248	180	0.01	0.99	2	0.01
KH433	Human	Kapit	322	129	284	235	255	219	254	170	263	186	0.985	0.015	1	0.015
KH462	Human	Kapit	313	132	278	223	261	216	245	161	251	186	0.675	0.325	1	0.325
KH468	Human	Kapit	340	132	290	226	258	216	254	170	248	186	0.953	0.047	1	0.047
KT001/13	Human	Kapit	319	132	281	223	258	213	251	167	245	186	0.982	0.018	1	0.018
KT003/13	Human	Kapit	319	132	281	232	261	213	251	167	302	198	0.971	0.029	1	0.029
KT004/13	Human	Kapit	334	132	281	226	264	228	251	167	257	186	0.919	0.081	1	0.081
KT005/13	Human	Kapit	316	132	293	226	264	213	245	158	251	180	0.018	0.982	2	0.018
KT006/13	Human	Kapit	319	132	287	238	273	213	245	167	251	186	0.98	0.02	1	0.02
KT007/13	Human	Kapit	319	129	284	238	255	225	251	170	248	186	0.99	0.01	1	0.01
KT008/13	Human	Kapit	328	132	293	238	261	219	242	176	245	186	0.99	0.01	1	0.01
KT009/13	Human	Kapit	319	129	302	226	258	237	242	173	260	186	0.994	0.006	1	0.006
KT011/13	Human	Kapit	319	132	293	235	255	234	248	161	245	186	0.937	0.063	1	0.063
KT012/13	Human	Kapit	316	132	281	235	258	216	245	170	245	186	0.988	0.012	1	0.012
KT013/13	Human	Kapit	313	129	278	253	258	213	254	167	248	186	0.977	0.023	1	0.023
KT016/13	Human	Kapit		129	278	229	264	216	245	167	248	186
KT017/13	Human	Kapit	328	132	278	232	264	213	257	158	248	180	0.007	0.993	2	0.007
KT018/13	Human	Kapit	319	132	284	232	261	234	245	173	245	189	0.982	0.018	1	0.018
KT019/13	Human	Kapit	313	132		235	261	225	248	167	245	189
KT020/13	Human	Kapit	325	132	284	235	258	219	251	167	239	189	0.984	0.016	1	0.016
KT022/13	Human	Kapit	322	132	281	235	270	228	242	167	242	186	0.992	0.008	1	0.008
KT023/13	Human	Kapit	313	132	281	235	252	213	251	167	251	186	0.983	0.017	1	0.017
KT024/13	Human	Kapit	316	132	278	226	264	213	251	158	296	180	0.009	0.991	2	0.009
KT025/13	Human	Kapit	316	132	293	232	264	213	257	158	248	180	0.008	0.992	2	0.008
KT026/13	Human	Kapit	310	129	305	232	258	213	248	170	248	186	0.976	0.024	1	0.024
KT027/13	Human	Kapit	325	132	278	226	264	213	260	158	248	174	0.009	0.991	2	0.009
KT028/13	Human	Kapit	316	132		235	270	216	251		248	186
KT029/13	Human	Kapit	316	132	293	235	270	216	251	167	251	186	0.979	0.021	1	0.021
KT030/13	Human	Kapit	325	132	281	235	261	216	248	170	251	186	0.985	0.015	1	0.015
KT031/13	Human	Kapit	316	132	287	232	264	213	254	161	248	180	0.007	0.993	2	0.007
KT033/13	Human	Kapit	316	129	293	226	258	213	248	170	266	186	0.979	0.021	1	0.021
KT034/13	Human	Kapit	316	129	293	226	258	213	248	170	266	186	0.979	0.021	1	0.021
KT035/13	Human	Kapit	313	129	281	223	258	228	251	170	248	186	0.99	0.01	1	0.01
KT036/13	Human	Kapit	319	129	278	223	261	228	254	167	248	186	0.98	0.02	1	0.02
KT037/13	Human	Kapit	319	132	281	229	255	219	245	170	248	186	0.987	0.013	1	0.013
KT038/13	Human	Kapit	319	135	278	232	258	216	260	170	251	189	0.979	0.021	1	0.021
KT039/13	Human	Kapit	313	132	281	229	258	225	251	176	248	186	0.982	0.018	1	0.018
KT040/13	Human	Kapit	319	129	278	235	258	213	251	167	257	186	0.977	0.023	1	0.023
KT041/13	Human	Kapit	316	132	284	238	261	228	260	173	248	192	0.93	0.07	1	0.07
KT042/13	Human	Kapit	310	132	278	232	261	213	248	158	251	183	0.011	0.989	2	0.011
KT043/13	Human	Kapit	319	132	281	235	261	213	251	167		186
KT044/13	Human	Kapit	322	132	278	226	258	213	248	161	257	174	0.02	0.98	2	0.02
KT045/13	Human	Kapit	313	132	290	223	255	213	248	161	251	180	0.017	0.983	2	0.017
KT046/13	Human	Kapit	343	132	284	226	258	213	251	158	248	183	0.027	0.973	2	0.027
KT048/13	Human	Kapit	310	132	278	238	258	216	245	167	251	186	0.986	0.014	1	0.014
KT049/13	Human	Kapit	319	129	302	229	258	213	251	167	245	186	0.988	0.012	1	0.012
KT050/13	Human	Kapit	325	129	293	235	261	213	257	167	248	186	0.938	0.062	1	0.062
KT051/13	Human	Kapit	325	132	296	232	264	216	248	161	248	180	0.047	0.953	2	0.047
KT052/13	Human	Kapit	316	129	293	226	258	213	248	170	266	186	0.979	0.021	1	0.021
KT055/13	Human	Kapit	325	132	278	223	258	213	251	158	248	177	0.015	0.985	2	0.015
KT056/13	Human	Kapit	316	132	290	235	261	213	248	158	248	183	0.009	0.991	2	0.009
KT057/13	Human	Kapit	310	129	284	235	255	225	242	167	275	186	0.992	0.008	1	0.008
KT058/13	Human	Kapit	328	129	278	232	258	213	248	167	254	186	0.971	0.029	1	0.029
KT059/13	Human	Kapit	316	132	284	235	258	225	257	167		198
KT060/13	Human	Kapit	319	132	281	235	258	216	251	164	248	186	0.988	0.012	1	0.012
KT061/13	Human	Kapit	313	132	287	232	264	213	251	161	251	180	0.01	0.99	2	0.01
KT062/13	Human	Kapit	340	129	281	232	267	216	245	170	254	186	0.994	0.006	1	0.006
KT063/13	Human	Kapit	316	132	284	235	261	213	251	158	254	180	0.023	0.977	2	0.023
KT064/13	Human	Kapit	313	132	281	229	258	213	245	167	248	186	0.975	0.025	1	0.025
KT065/13	Human	Kapit	328	132	290	232	258	213	254	158	248	180	0.012	0.988	2	0.012
KT066/13	Human	Kapit	325	129	293	226	255	216	248	167	245	186	0.991	0.009	1	0.009
KT067/13	Human	Kapit		132	284		258	213			254	174
KT069/13	Human	Kapit	325	132	290	232	264	225	251	167	248	186	0.646	0.354	1	0.354
KT070/13	Human	Kapit	322	132	290	226	261	213	245	161	248	180	0.012	0.988	2	0.012
KT071/13	Human	Kapit	310	129	278	223	258	213	245	167	245	186	0.98	0.02	1	0.02
KT072/13	Human	Kapit	322	129	290	235	258	216	245	167	248	186	0.978	0.022	1	0.022
KT073/13	Human	Kapit	313	132	287	235	258	225	248	167	248	186	0.968	0.032	1	0.032
KT074/13	Human	Kapit	334	132	287	226	258	213	251	158	254	180	0.086	0.914	2	0.086
KT076/13	Human	Kapit	316	132	281	223	258	234	263	167	251	186	0.985	0.015	1	0.015
KT077/13	Human	Kapit	319	129	287	241	261	213	251	167	251	186	0.977	0.023	1	0.023
KT078/13	Human	Kapit	319	135	305	229	258	219	245	170	245	186	0.994	0.006	1	0.006
KT079/13	Human	Kapit	322	132	275	229	264	219	248	158	251	189	0.26	0.74	2	0.26
KT080/13	Human	Kapit	319	129	275	226	270	225	251	167	248	186	0.991	0.009	1	0.009
KT081/13	Human	Kapit	322	129	284	226	261	216	248	167	254	186	0.981	0.019	1	0.019
KT082/13	Human	Kapit	322	132	275	235	273	213	248	173	263	186	0.969	0.031	1	0.031
KT083/13	Human	Kapit	325	129	314	235	258	228	248	167	251	186	0.993	0.007	1	0.007
KT084/13	Human	Kapit	319	132	290	226	258	213	248	167	263	189	0.897	0.103	1	0.103
KT085/13	Human	Kapit		132	290	232	264	213	257	161	263	180
KT086/13	Human	Kapit		132	278	244	261	207	245	176	248	186
KT087/13	Human	Kapit	322	132	281	238	273	213	248	167	248	186	0.976	0.024	1	0.024
KT088/13	Human	Kapit	310	132	305	226	258	216	245	167	254	186	0.99	0.01	1	0.01
KT090/13	Human	Kapit		135	281	229	261	225	251	167	239
KT091/13	Human	Kapit	319	132	284	226	258	216	245	161	248	186	0.836	0.164	1	0.164
KT092/13	Human	Kapit	325	132	314	235	258	228	251	167	251	186	0.989	0.011	1	0.011
KT093/13	Human	Kapit	322	132	284	226	264	213	254	158	248	189	0.013	0.987	2	0.013
KT094/13	Human	Kapit	328	132	311	238	258	213	245	164	251	189	0.985	0.015	1	0.015
KT095/13	Human	Kapit	316	129	281	238	258	213	254	170	251	186	0.986	0.014	1	0.014
KT096/13	Human	Kapit	340	132	287	229	261	216	263	167	245	186	0.981	0.019	1	0.019
KT097/13	Human	Kapit	313	129	323	238	258	225	248	164	248	186	0.992	0.008	1	0.008
KT098/13	Human	Kapit	313	129	281	232	258	213	251	170	251	186	0.984	0.016	1	0.016
KT099/13	Human	Kapit	319	129	281	226	264	225	254	170	251	186	0.97	0.03	1	0.03
KT100/13	Human	Kapit	343	135	284	223	273	228	242	167	263	174	0.971	0.029	1	0.029
BTG024	Human	Betong	313	129	284	229	258	213	254	164	248	186	0.932	0.068	1	0.068
BTG025	Human	Betong	322	132	284	235	264	213	248	161	251	177	0.017	0.983	2	0.017
BTG026	Human	Betong	322	132	281	235	255	213	251	176	239	186	0.967	0.033	1	0.033
BTG028	Human	Betong	310	129	284	235	264	213	251	167	266	186	0.931	0.069	1	0.069
BTG029	Human	Betong	307	129	275	229	267	213	245	173	248	186	0.986	0.014	1	0.014
BTG030	Human	Betong							251		248	183
BTG031	Human	Betong	313	129	287	238	258	213	248	167	248	186	0.963	0.037	1	0.037
BTG032	Human	Betong	316	129	278	241	261	213	248	173	251	186	0.966	0.034	1	0.034
BTG033	Human	Betong	316	132	290	229	258	213	245	158	248	174	0.019	0.981	2	0.019
BTG034	Human	Betong		135			258		245	158	248
BTG035	Human	Betong	331	135	287	232	258	213	245	164	257	186	0.948	0.052	1	0.052
BTG036	Human	Betong	325	129	314	232	264	213	251	170	245	186	0.941	0.059	1	0.059
BTG037	Human	Betong	319	129	284	238	270	213	248	170	248	186	0.98	0.02	1	0.02
BTG038	Human	Betong	316	129	329	229	258	213	245	167	269	186	0.972	0.028	1	0.028
BTG039	Human	Betong	319	129	284	238	261	213	242	167	245	189	0.985	0.015	1	0.015
BTG041	Human	Betong	322	129	290	238	270	213	242	170	251	192	0.974	0.026	1	0.026
BTG042	Human	Betong	313	129	287	241	270	213	248	170	248	186	0.976	0.024	1	0.024
BTG044	Human	Betong	313	132	284	229	264	213	248	161	251	174	0.019	0.981	2	0.019
BTG046	Human	Betong	319	129	278	226	258	213	242	170	251	186	0.98	0.02	1	0.02
BTG047	Human	Betong	322	132	314	229	258	213	248	167	248	186	0.899	0.101	1	0.101
BTG049	Human	Betong	331	132	293	229	261	213	245	167	248	186	0.845	0.155	1	0.155
BTG050	Human	Betong	325	129	290	238	255	213	251	173	320	186	0.965	0.035	1	0.035
BTG051	Human	Betong	313	132	281	232	258	213	245	167	254	186	0.936	0.064	1	0.064
BTG052	Human	Betong	319	132	296	238	258	213	242	173	245	186	0.98	0.02	1	0.02
BTG053	Human	Betong	334	132	284	226	258	213	251	167	248	186	0.412	0.588	2	0.412
BTG054	Human	Betong	313	129	290	229	261	213	251	161	248	186	0.265	0.735	2	0.265
BTG055	Human	Betong	319	129	296	232	258	225	242	170	248	186	0.984	0.016	1	0.016
BTG056	Human	Betong	310	132	299	235	264	213	245	167	251	174	0.104	0.896	2	0.104
BTG057	Human	Betong	313	129	281	241	258	213	251	167	245	186	0.987	0.013	1	0.013
BTG058	Human	Betong	316	132	293	265	270	213	254	167	245	186	0.94	0.06	1	0.06
BTG059	Human	Betong	316	132	278	229	264	213	254	158	248	183	0.012	0.988	2	0.012
BTG060	Human	Betong	319	132	284	235	258	216	245	167	245	189	0.979	0.021	1	0.021
BTG061	Human	Betong	313	129	284	232	258	213	245	167	245	186	0.971	0.029	1	0.029
BTG062	Human	Betong	316	129	290	232	258	213	248	173	251	186	0.714	0.286	1	0.286
BTG063	Human	Betong	316	132	278	229	264	213	254	158	248	183	0.012	0.988	2	0.012
BTG064	Human	Betong	325	132	278	238	258	213	251	164	272	174	0.457	0.543	2	0.457
BTG065	Human	Betong		129	281	226	258	213	242	167	320	186
BTG066	Human	Betong	331	132	311	232	258	213	245	167	251	186	0.958	0.042	1	0.042
BTG067	Human	Betong	313	129	281	238	261	213	245	167	251	186	0.986	0.014	1	0.014
BTG068	Human	Betong	319	129	281	241	258	213	245	170		186
BTG069	Human	Betong	316	129	281	241	258	213	251	167	245	186	0.983	0.017	1	0.017
BTG071	Human	Betong	319	132	284	238	264	213	251	167	251	186	0.846	0.154	1	0.154
BTG072	Human	Betong	319	132	281	235	264	213	251	167	251	186	0.888	0.112	1	0.112
BTG074	Human	Betong	325	129	287	238	261	213	245	167	245	186	0.98	0.02	1	0.02
BTG075	Human	Betong	313	132	281	229	255	213	251	164	251	186	0.951	0.049	1	0.049
BTG076	Human	Betong	319	129	281	235	261	213	245	167	248	186	0.982	0.018	1	0.018
BTG077	Human	Betong	319	129	281	229	258	213	248	167	257	186	0.983	0.017	1	0.017
BTG078	Human	Betong	337	132	281	226	258	213	254	170	251	186	0.92	0.08	1	0.08
BTG079	Human	Betong		132	281	229	258	213	254	170	251	186
BTG080	Human	Betong		132	296	226	267	213	251	176	251	186
BTG081	Human	Betong	316	129	314	232	264	213	248	167	275	186	0.813	0.187	1	0.187
BTG082	Human	Betong		132	284	238	264	213	251	164	245	189
BTG083	Human	Betong	328	132	281	238	261	213	245	167	248	186	0.97	0.03	1	0.03
BTG084	Human	Betong	331	132	281	235	258	213	248	173	248	186	0.934	0.066	1	0.066
BTG085	Human	Betong	319	132	281	238	252	213	245	170	251	186	0.984	0.016	1	0.016
BTG086	Human	Betong	319	129	308	238	267	213	245	167	251	186	0.989	0.011	1	0.011
BTG089	Human	Betong	316	129	296	241	261	213	245	167	251	186	0.974	0.026	1	0.026
BTG090	Human	Betong	316	129	284	238	258	213	248	170	251	186	0.968	0.032	1	0.032
BTG091	Human	Betong	316	129	284	238	258	213	248	170	251	186	0.968	0.032	1	0.032
BTG093	Human	Betong	319	129	281	238	258	213	245	167	257	189	0.988	0.012	1	0.012
BTG095	Human	Betong	313	129	278	241	261	228	242	167	251	189	0.989	0.011	1	0.011
BTG096	Human	Betong	319	132	293	229	258	213	257	161	248	180	0.025	0.975	2	0.025
BTG097	Human	Betong	313	129	311	226	258	213	251	167	245	186	0.98	0.02	1	0.02
BTG098	Human	Betong	313	129	278	241	261	228	242	167	251	189	0.989	0.011	1	0.011
BTG099	Human	Betong	319	132	296	232	264	213	254	167	248	186	0.313	0.687	2	0.313
BTG101	Human	Betong	322	132	302	226	261	213	248	158	260	174	0.185	0.815	2	0.185
BTG102	Human	Betong	307	129	281	241	258	216	245	173	251	186	0.991	0.009	1	0.009
BTG103	Human	Betong	319	129	281	238	270	213	245	167	251	186	0.99	0.01	1	0.01
BTG104	Human	Betong	325	132	281	226	261	213	254	167	275	186	0.746	0.254	1	0.254
BTG105	Human	Betong	325	129	275	223	258	213	245	173	257	186	0.981	0.019	1	0.019
BTG106	Human	Betong	313	129	281	238	258	216	242	167	242	186	0.991	0.009	1	0.009
BTG107	Human	Betong	325	129	293	223	255	213	245	170	254	186	0.972	0.028	1	0.028
BTG108	Human	Betong	319	132	302	235	261	213	251	176	254	186	0.942	0.058	1	0.058
BTG110	Human	Betong	328	135	281	223	258	213	242	167	257	186	0.985	0.015	1	0.015
BTG111	Human	Betong	316	129	314	226	267	213	245	161	248	186	0.824	0.176	1	0.176
BTG112	Human	Betong	328	129	281	229	258	213	242	167	248	186	0.984	0.016	1	0.016
BTG113	Human	Betong	316	132	290	223	264	213	254	158	248	177	0.01	0.99	2	0.01
BTG114	Human	Betong	334	135	281	235	258	213	248	170	314	186	0.979	0.021	1	0.021
NW/09/01	Human	Kanowit	325	129	290	226	258	216	248	170	269	204	0.925	0.075	1	0.075
NW/10/01	Human	Kanowit	331	132	293	226	258	228	248	170	269	189	0.952	0.048	1	0.048
NW/11/01	Human	Kanowit	319	132	314	238	258	213	272	170	248	186	0.978	0.022	1	0.022
NW/12/01	Human	Kanowit	316	132	284	238	258	213	245	161	248	174	0.115	0.885	2	0.115
NW/13/01	Human	Kanowit	322	132	290	232	261	216	254	158	248	174	0.016	0.984	2	0.016
NW/15/02	Human	Kanowit	316	132	299	226	264	216	260	161	254	177	0.017	0.983	2	0.017
NW/16/02	Human	Kanowit	319	129	287	226	258	213	245	164	251	186	0.966	0.034	1	0.034
NW/18/03	Human	Kanowit	316	132	287	226	264	213	248	158	254	180	0.011	0.989	2	0.011
NW/24/03	Human	Kanowit	331	132	290	232	258	213	251	161	251	177	0.026	0.974	2	0.026
NW/25/03	Human	Kanowit	325	132	290	226	258	213	248	161	248	180	0.013	0.987	2	0.013
NW/26/03	Human	Kanowit	334	129	281	226	258	228	248	167	248	186	0.977	0.023	1	0.023
NW/28/03	Human	Kanowit	325	129	287	232	258	228	245	164	251	186	0.977	0.023	1	0.023
NW/30/03	Human	Kanowit	322	132	290	232	264	216	254	161	284	174	0.017	0.983	2	0.017
NW/31/03	Human	Kanowit	316	132	278	232	258	213	248	161	248	180	0.014	0.986	2	0.014
NW/32/03	Human	Kanowit	316	132	290	232	258	216	251	158	248	183	0.018	0.982	2	0.018
NW/33/03	Human	Kanowit	325	129	281	229	258	213	254	167	254	186	0.973	0.027	1	0.027
NW/35/03	Human	Kanowit	316	132	293	226	267	213	248	158	248	183	0.06	0.94	2	0.06
NW/36/04	Human	Kanowit	310	132	287	223	258	213	254	158	248	177	0.015	0.985	2	0.015
NW/37/04	Human	Kanowit	319	132	290	226	264	213	248	158	245	183	0.028	0.972	2	0.028
NW/39/04	Human	Kanowit	310	129	314	226	261	213	248	167	248	186	0.944	0.056	1	0.056
NW/40/04	Human	Kanowit	316	132	287	232	258	213	257	161	245	174	0.022	0.978	2	0.022
NW/41/04	Human	Kanowit	319	132	278	238	258	213	248	170	251	180	0.622	0.378	1	0.378
NW/42/04	Human	Kanowit	313	132	287	226	258	213	257	158	248	180	0.014	0.986	2	0.014
NW/44/04	Human	Kanowit	319	132	275	229	258	213	245		254	186
NW/45/04	Human	Kanowit	316	132	284	232	264	213	251	167	254	189	0.103	0.897	2	0.103
NW/46/04	Human	Kanowit	322	132	287	232	261	213	248	158	248	180	0.011	0.989	2	0.011
NW/50/04	Human	Kanowit	313	129	278	226	258	213	251	179	251	186	0.96	0.04	1	0.04
NW/51/04	Human	Kanowit	319	132	326	235	261	213	245	170	254	186	0.974	0.026	1	0.026
NW/52/04	Human	Kanowit	331	132	278	226	258	213	251	161	254	174	0.033	0.967	2	0.033
NW/54/04	Human	Kanowit	319	129	281	226	258	216	245	170	245	186	0.989	0.011	1	0.011
NW/56/04	Human	Kanowit	313	132	275	232	264	216	245	167	251	198	0.941	0.059	1	0.059
NW/57/04	Human	Kanowit	331	129	275	238	258	213	254	170	251	186	0.985	0.015	1	0.015
NW/61/05	Human	Kanowit	322	132	281	223	264	213	251	161	245	177	0.065	0.935	2	0.065
NW/69/05	Human	Kanowit	319	129	314	235	261	213	245	179	257	186	0.986	0.014	1	0.014
DFS002	Human	Sarikei			278	232	264	213	248	158	248	177
DFS019	Human	Sarikei						216
DFS020	Human	Sarikei	316	129	290	235	258	213	242	167	266	186	0.968	0.032	1	0.032
DFS032	Human	Sarikei	331	132	317	238	261	213	254	167	245	186	0.944	0.056	1	0.056
DFS095	Human	Sarikei	316	132	293	226	264	213	260	161	251	174	0.012	0.988	2	0.012
DFS423	Human	Sarikei	313	132	308	226	258	213	245	167	254	189	0.949	0.051	1	0.051
DFS424	Human	Sarikei	322	132	314	229	258	213	245	167	245	186	0.969	0.031	1	0.031
DFS518	Human	Sarikei	316	135	293	235	255	213	242	167	251	180	0.702	0.298	1	0.298
DFS519	Human	Sarikei	319	135	281	235	258	216	254	167	251	186	0.987	0.013	1	0.013
DFS539	Human	Sarikei	316	129	281	232	255	213	245	167	245	186	0.975	0.025	1	0.025
DFS585	Human	Sarikei	322	132	314	229	258	213	245	167	245	186	0.968	0.032	1	0.032
DFS590	Human	Sarikei		129	314	235	258	213	245	167	314	186
DFS595	Human	Sarikei	322	132	293	232	264	213	248	158	254	180	0.011	0.989	2	0.011
DFS608	Human	Sarikei	310	129	281	226	264	213	257	173	248	180	0.176	0.824	2	0.176
DFS609	Human	Sarikei	316	129	284	229	255	213	254	164	251	186	0.926	0.074	1	0.074
DFS610	Human	Sarikei	325	132	284	226	258	213	248	158	248	183	0.016	0.984	2	0.016
DFS611	Human	Sarikei	313	132	284	226	258	213	251	161	251	180	0.023	0.977	2	0.023
DFS612	Human	Sarikei	319	132	290	226	258	213	263	158	248	174	0.021	0.979	2	0.021
DFS613	Human	Sarikei	319	132	290	226	258	213	263	158	248	174	0.021	0.979	2	0.021
DFS617	Human	Sarikei	334	129	281	238	267	213	251	170	266	186	0.986	0.014	1	0.014
DFS620	Human	Sarikei	316	132	287	232	258	213	254	158	248	180	0.012	0.988	2	0.012
DFS625	Human	Sarikei	316	135	329	223	258	213	251	173	251	186	0.955	0.045	1	0.045
DFS630	Human	Sarikei	313	132	284	226	261	213	251	161	251	180	0.019	0.981	2	0.019
DFS668	Human	Sarikei	316	129	296	226	267	213	251	167	242	186	0.952	0.048	1	0.048
DFS672	Human	Sarikei	325	132	278	235	264	213	242	158	248	180	0.072	0.928	2	0.072
DFS673	Human	Sarikei	319	135	284	229	258	213	254	167	260	189	0.972	0.028	1	0.028
DFS674	Human	Sarikei	313	129	287	235	258	213	248	167	248	186	0.948	0.052	1	0.052
MRI/021/02	Human	Miri	322	132	287	226	258	213	248	167	248	189	0.229	0.771	2	0.229
MRI/028/03	Human	Miri	316	129	278	232	264	213	248	158	248	189	0.05	0.95	2	0.05
MRI/031/03	Human	Miri	334	129	284	226	264	213	248	161	251	186	0.131	0.869	2	0.131
MRI/039/03	Human	Miri	322	132	317	235	258	213	254	158	242	183	0.051	0.949	2	0.051
MRI/054/04	Human	Miri	316	129	290	232	258	213	251	161	251	189	0.117	0.883	2	0.117
MRI/065/04	Human	Miri	322	132	287	226	264	213	248	158	248	177	0.01	0.99	2	0.01
MRI/081/04	Human	Miri	331	132	284	232	264	213	245	158	251	183	0.023	0.977	2	0.023
MRI/082/04	Human	Miri	322	135	290	232	264	213	248	158	275	186	0.09	0.91	2	0.09
MRI/083/04	Human	Miri	322	132	287	226	258	213	248	167	248	189	0.229	0.771	2	0.229
MRI/093/04	Human	Miri	334	129	287	232	258	213	248	158	248	180	0.034	0.966	2	0.034
MRI/095/04	Human	Miri	325	132	278	223	261	225	251	167	251	189	0.941	0.059	1	0.059
MRI/096/04	Human	Miri	334	129	287	232	258	213	248	158	248	180	0.034	0.966	2	0.034
MRI/097/04	Human	Miri	316	129	278	232	264	213	248	158	248	189	0.05	0.95	2	0.05
MRI/099/04	Human	Miri	322	132	317	235	258	216	254	158	242	183	0.088	0.912	2	0.088
MRI/100/04	Human	Miri	334	129	284	226	261	213	248	161	251	186	0.259	0.741	2	0.259
MRI/101/04	Human	Miri	319	132	287	223	264	234	254	158	248	177	0.033	0.967	2	0.033
MRI/114/04	Human	Miri	322	132	290	223	264	225	245	170	251	189	0.763	0.237	1	0.237
MRI/115/04	Human	Miri	310	132	284	238	258	213	242	158	257	177	0.296	0.704	2	0.296
MRI/121/04	Human	Miri	325	132	284	223	264	213	248	158	248	189	0.021	0.979	2	0.021
MRI/122/04	Human	Miri	316	132	284	226	261	213	245	158	251	186	0.055	0.945	2	0.055
MRI/131/05	Human	Miri	319	135	308	238	258	216	257	173	245	189	0.985	0.015	1	0.015
MRI/137/05	Human	Miri	322	135	281	235	258	216	245	170	248	189	0.983	0.017	1	0.017
MRI/147/05	Human	Miri	328	132	281	223	255	228	251	167	251	189	0.978	0.022	1	0.022
MRI/151/05	Human	Miri	316	129	284	235	258	213	248	158	275	186	0.284	0.716	2	0.284
MRI/155/05	Human	Miri	316	132	287	232	264	213	248	158	254	183	0.011	0.989	2	0.011
MRI/162/05	Human	Miri	322	132	290	226	258	213	251	158	284	183	0.014	0.986	2	0.014
MRI/167/05	Human	Miri	313	135	293	226	264	213	254	158	251	180	0.041	0.959	2	0.041
MRI/170/05	Human	Miri	325	132	284	232	258	213	257	158	251	186	0.038	0.962	2	0.038
MRI/174/05	Human	Miri	325	132	275	235	258	237	251	170	248	189	0.972	0.028	1	0.028
MRI/184/05	Human	Miri	316	135	284	226	258	219	251	170	251	189	0.965	0.035	1	0.035
MRI/191/05	Human	Miri	325	132	284	223	261	213	248	158	248	183	0.014	0.986	2	0.014
MRI/196/06	Human	Miri	325	132	290	232	258	213	263	173	254	189	0.292	0.708	2	0.292
MRI/197/06	Human	Miri	313	132	278	226	258	213	245	158	248	186	0.09	0.91	2	0.09
MRI/203/06	Human	Miri	316	132	278	238	258	213	248	167	248	189	0.799	0.201	1	0.201
MRI/204/06	Human	Miri	316	132	284	226	264	213	251	158	251	180	0.011	0.989	2	0.011
MRI/205/06	Human	Miri	316	132	281	226	264	213	245	158	248	180	0.029	0.971	2	0.029
MRI/207/06	Human	Miri	316	132	290	226	264	213	248	167	254	180	0.026	0.974	2	0.026
MRI/214/06	Human	Miri	325	132	287	226	261	213	245	161	248	177	0.018	0.982	2	0.018
MRI/218/06	Human	Miri	325	132	317	226	255	213	245	161	251	177	0.052	0.948	2	0.052
MRI/225/06	Human	Miri	319	132	278	238	261	225	245	176	254	189	0.981	0.019	1	0.019
MRI/231/06	Human	Miri	307	129	308	235	258	234	245	167	245	189	0.991	0.009	1	0.009
MRI/232/06	Human	Miri	322	129	287	232	258	213	245	173	260	189	0.929	0.071	1	0.071
MRI/234/06	Human	Miri	319	132	287	223	264	213	251	158	251	183	0.02	0.98	2	0.02
MRI/241/06	Human	Miri	316	132	287	223	255	213	251	158	248	186	0.04	0.96	2	0.04
MRI/242/06	Human	Miri	334	135	293	223	258	213	251	158	248	186	0.171	0.829	2	0.171
MRI/243/06	Human	Miri	325	132	287	226	264	213	251	158	248	183	0.012	0.988	2	0.012
MRI/245/06	Human	Miri	325	132	293	226	264	213	263	167	254	177	0.073	0.927	2	0.073
MRI/246/07	Human	Miri	325	129	287	238	258	228	251	167	251	189	0.984	0.016	1	0.016
MRI/247/07	Human	Miri	334	132	296	232	258	213	251	158	251	186	0.061	0.939	2	0.061
MRI/248/07	Human	Miri	319	132	284	226	258	213	248	167	248	189	0.596	0.404	1	0.404
ML004/13	Human	Kudat	322	132	290	238	258	225	251	170	281	186	0.927	0.073	1	0.073
ML010/13	Human	Kudat	325	129	287	235	255	216	251	167	254	186	0.976	0.024	1	0.024
ML014/13	Human	Kudat	316	129	275	238	258	219	248	167	245	186	0.988	0.012	1	0.012
ML018/13	Human	Kudat	325	132	287	244	261	213	266	170	248	186	0.827	0.173	1	0.173
ML019/13	Human	Kudat	325	129	278	241	258	219	245	173	248	186	0.986	0.014	1	0.014
ML030/13	Human	Kudat	322	132	317	232	258	234	251	161	248	186	0.121	0.879	2	0.121
ML031/13	Human	Kudat	319	132	293	226	258	225	248	167	251	189	0.959	0.041	1	0.041
ML034/13	Human	Kudat	331	132	293	238	258	234	248	167	248	189	0.953	0.047	1	0.047
ML048/13	Human	Kudat	319	132	281	241	258	234	251	167	251	186	0.984	0.016	1	0.016
ML049/13	Human	Kudat	328	132	281	241	261	213	254	170	251	186	0.97	0.03	1	0.03
ML069/13	Human	Kudat	325	132	308	241	258	216	245	170	281	186	0.981	0.019	1	0.019
ML075/13	Human	Kudat	313	129	287	241	255	216	248	167	251	186	0.984	0.016	1	0.016
ML076/13	Human	Kudat	313	129	287	241	255	219	248	170	251	186	0.986	0.014	1	0.014
ML090/13	Human	Kudat	325	129	287	238	258	216	251	167	248	186	0.978	0.022	1	0.022
ML091/13	Human	Kudat	325	129	284	238	258	219	251	167	248	186	0.982	0.018	1	0.018
ML092/13	Human	Kudat		129	275	235	255	225	248	173	248	186
ML094/13	Human	Kudat	316	132	284	232	258	234	242	170	251	186	0.927	0.073	1	0.073
ML095/13	Human	Kudat	325	129	293	238	258	234	248	167	239	186	0.986	0.014	1	0.014
ML098/13	Human	Kudat	316	129	278	238	258	234	251	167	245	186	0.984	0.016	1	0.016
ML104/13	Human	Kudat	325	129	284	226	258	219	245	167	245	186	0.985	0.015	1	0.015
ML105/13	Human	Kudat	322	129	281	232	258	225	245	173	263	186	0.982	0.018	1	0.018
ML106/13	Human	Kudat	319	129	275	235	258	213	245	161	248	186	0.91	0.09	1	0.09
ML109/13	Human	Kudat	313	129	284	235	258	216	254	167	248	186	0.974	0.026	1	0.026
ML126/13	Human	Kudat		129		241	255	219	251	170	245	186
ML175/13	Human	Kudat	328	135	284	229	255	219	251	167	248	186	0.981	0.019	1	0.019
ML184/13	Human	Kudat	310	132	290	241	258	213	248	167	251	186	0.863	0.137	1	0.137
ML208/13	Human	Kudat	316	132	284	229	267	228	251	164	248	186	0.949	0.051	1	0.051
ML231/13	Human	Kudat	325	132	317	238	264	219	245	167	248	186	0.925	0.075	1	0.075
ML250/13	Human	Kudat	316	129	290	241	258	216	245	173	248	186	0.965	0.035	1	0.035
ML251/13	Human	Kudat	319	129	278	238	258	216	251	176	248	186	0.985	0.015	1	0.015
ML008/13	Human	Ranau	316	129	281	226	258	225	245	167	254	189	0.982	0.018	1	0.018
ML009/13	Human	Ranau	322	129	281	232	258	219	263	170	251	189	0.976	0.024	1	0.024
ML011/13	Human	Ranau	322	129	284	232	255	234	248	167	248	192	0.918	0.082	1	0.082
ML012/13	Human	Ranau	316	132	284	226	264	213	245	161	248	186	0.032	0.968	2	0.032
ML028/13	Human	Ranau	310	129	281	226	258	210	245	164	248	189	0.981	0.019	1	0.019
ML036/13	Human	Ranau	316	132	284	235	258	216	257	167	251	189	0.714	0.286	1	0.286
ML044/13	Human	Ranau	310	132	281	238	258	213	257	173	245	192	0.941	0.059	1	0.059
ML059/13	Human	Ranau	328	132	284	226	258	216	242	167	248	189	0.947	0.053	1	0.053
ML063/13	Human	Ranau	322	135	281	226	261	213	248	170	248	189	0.912	0.088	1	0.088
ML066/13	Human	Ranau	310	129	281	238	261	219	242	170	260	189	0.991	0.009	1	0.009
ML068/13	Human	Ranau	328	129	284	235	255	225	248	167	251	189	0.985	0.015	1	0.015
ML086/13	Human	Ranau	316	132	278	232	261	213	248	161	263	177	0.019	0.981	2	0.019
ML088/13	Human	Ranau	346	132	284	226	258	213	257	167	248	192	0.632	0.368	1	0.368
ML089/13	Human	Ranau	343	132	281	229	258	225	260	164	254	189	0.963	0.037	1	0.037
ML096/13	Human	Ranau	325	129	284	235	258	219	251	170	251	189	0.983	0.017	1	0.017
ML101/13	Human	Ranau	331	132	281	223	258	216	251	170	263	189	0.969	0.031	1	0.031
ML111/13	Human	Ranau				247	258	216			248
ML112/13	Human	Ranau	313	129	275	235	258	213	248	170	248	189	0.978	0.022	1	0.022
ML120/13	Human	Ranau	313	129	284	226	258	213	248	170	248	189	0.908	0.092	1	0.092
ML130/13	Human	Ranau	316	129	335	235	258	219	245	173	239	189	0.988	0.012	1	0.012
ML131/13	Human	Ranau	310	132	317	229	255	225	248	167	251	192	0.956	0.044	1	0.044
ML144/13	Human	Ranau	325	129	281	232	264	216	251	170	248	189	0.921	0.079	1	0.079
ML145/13	Human	Ranau	331	132	275	235	261	225	245	170	251	189	0.984	0.016	1	0.016
ML160/13	Human	Ranau	316	129	308	232	258	228	245	170	248	189	0.979	0.021	1	0.021
ML161/13	Human	Ranau				235	258	216	245	170
ML162/13	Human	Ranau	310	129	281	238	261	216	251	170	266	189	0.987	0.013	1	0.013
ML163/13	Human	Ranau	316	135	287	235	258	228	248	170	251	189	0.974	0.026	1	0.026
ML165/13	Human	Ranau	337	132	278	232	261	213	254	158	248	177	0.047	0.953	2	0.047
ML174/13	Human	Ranau	313	129	281	235	258	216	248	167	251	189	0.987	0.013	1	0.013
ML176/13	Human	Ranau	313	129	284	232	261	225	254	167	251	189	0.968	0.032	1	0.032
ML186/13	Human	Ranau	319	129	284	226	261	219	245	167	248	189	0.977	0.023	1	0.023
ML187/13	Human	Ranau	316	132	284	223	258	213	245	173	281	189	0.594	0.406	1	0.406
ML188/13	Human	Ranau	313	135	281	238	261	225	242	167	245	189	0.991	0.009	1	0.009
ML205/13	Human	Ranau	319	132	281	235	258	219	251	170	326	189	0.984	0.016	1	0.016
ML206/13	Human	Ranau	343	132	281	226	255	213	245	167	254	189	0.92	0.08	1	0.08
ML207/13	Human	Ranau	325	132	293	238	255	219	248	164	254
ML215/13	Human	Ranau	319	135	287	226	258	216	263	164	248	192	0.956	0.044	1	0.044
ML216/13	Human	Ranau	346	135	311	226	258	225	242	170	251	189	0.986	0.014	1	0.014
ML221/13	Human	Ranau			281		261	225				189
ML225/13	Human	Ranau	316	135	281	232	258	207	242	170	245	192	0.985	0.015	1	0.015
ML226/13	Human	Ranau	322	132	278	226	264	213	245	158	248	183	0.014	0.986	2	0.014
ML232/13	Human	Ranau	319	129	287	238	258	216	257	167	245	189	0.977	0.023	1	0.023
ML005/13	Human	Tenom	325	132	287	229	264	213	245	158	248	180	0.016	0.984	2	0.016
ML006/13	Human	Tenom	316	132	281	232	264	213	248	161	251	183	0.027	0.973	2	0.027
ML007/13	Human	Tenom	316	132	314	232	258	225	263	167	248	186	0.936	0.064	1	0.064
ML021/13	Human	Tenom	325	129	281	235	258	225	254	167	254	186	0.987	0.013	1	0.013
ML038/13	Human	Tenom	316	132	275	235	258	213	242	173	248	186	0.954	0.046	1	0.046
ML039/13	Human	Tenom	313	129	281	238	255	225	245	167	251	186	0.991	0.009	1	0.009
ML040/13	Human	Tenom	325	129	281	226	255	216	260	170	248	186	0.972	0.028	1	0.028
ML054/13	Human	Tenom	322	135	278	229	255	228	248	170	248	189	0.973	0.027	1	0.027
ML055/13	Human	Tenom	316	129	281	235	255	213	242	167	248	186	0.979	0.021	1	0.021
ML065/13	Human	Tenom	319	129	317	235	258	228	245	170	248	186	0.987	0.013	1	0.013
ML087/13	Human	Tenom	322	129	281	232	261	213	248	167	251	186	0.937	0.063	1	0.063
ML097/13	Human	Tenom	325	132	308	226	258	234	251	167	248	186	0.945	0.055	1	0.055
ML113/13	Human	Tenom	325	135	281	238	258	216	245	167	254	186	0.989	0.011	1	0.011
ML114/13	Human	Tenom	319	132	308	238	258	225	254	167	251	186	0.985	0.015	1	0.015
ML146/13	Human	Tenom	322	132	284	235	258	219	245	170	248	189	0.954	0.046	1	0.046
ML147/13	Human	Tenom	334	132	296	235	258	219	248	161	248	186	0.601	0.399	1	0.399
ML148/13	Human	Tenom	322	132	284	235	258	219	245	170	248	189	0.954	0.046	1	0.046
ML149/13	Human	Tenom	325	132	314	238	258	213	245	167	248	186	0.969	0.031	1	0.031
ML150/13	Human	Tenom	328	132	287	235	255	228	245	161	260	189	0.891	0.109	1	0.109
ML167/13	Human	Tenom	319	135	287	232	258	228	245	167	248	186	0.977	0.023	1	0.023
ML168/13	Human	Tenom	322	129	281	232	258	216	251	167	248	186	0.967	0.033	1	0.033
ML199/13	Human	Tenom	322	129	287	235	261	219	248	167	248	186	0.962	0.038	1	0.038
ML211/13	Human	Tenom	310	132	278	232	264	234	245	173	248	186	0.495	0.505	2	0.495
ML233/13	Human	Tenom	313	132	290	238	264	225	248	167	251	186	0.892	0.108	1	0.108
ML234/13	Human	Tenom	325	132	290	226	264	213	257	158	248	174	0.01	0.99	2	0.01
ML235/13	Human	Tenom	331	132	290	235	258	234	251	167	242	189	0.889	0.111	1	0.111
KEL01	Human	Kelantan	319	129	278	229	264	225	239	173	245	198	0.982	0.018	1	0.018
KEL02	Human	Kelantan	322	129	287	229	258	213	245	173	251	198	0.958	0.042	1	0.042
KEL03	Human	Kelantan	319	129	287	238	264	213	242	167	242	174	0.877	0.123	1	0.123
KEL04	Human	Kelantan	325	129	278	238	267	213	248	167	242	174	0.939	0.061	1	0.061
KEL05	Human	Kelantan	334	129	290	229	258	213	248	176	245	183	0.695	0.305	1	0.305
KEL06	Human	Kelantan	316	129	278	223	264	207	248	170	248	174	0.566	0.434	1	0.434
KEL07	Human	Kelantan	319	129	278	229	267	225	248	173	245	183	0.971	0.029	1	0.029
KEL08	Human	Kelantan	319	135	278	223	264	216	248	167	245	183	0.815	0.185	1	0.185
KEL09	Human	Kelantan	319	129	287	229	267	207	248	164	251	183	0.949	0.051	1	0.051
KEL10	Human	Kelantan	319	135	278	229	267	225	254	173	251	183	0.958	0.042	1	0.042
KEL11	Human	Kelantan	319		278	223		213	248	170	245
KEL12	Human	Kelantan	316	129	284	229	267	228	248	170	251	183	0.936	0.064	1	0.064
KEL13	Human	Kelantan				229					251
KEL14	Human	Kelantan	319	129	278	229	264	210	239	167	257	201	0.976	0.024	1	0.024
KEL15	Human	Kelantan	319	129	278	223	270	234	248	170	245	183	0.962	0.038	1	0.038
KEL16	Human	Kelantan	319	129	278	229	267	210	239	173	251	189	0.99	0.01	1	0.01
KEL17	Human	Kelantan		129		223	267	207	245	173	242	180
KEL18	Human	Kelantan	307	129	278	229	261	213	245	170	245	177	0.964	0.036	1	0.036
KEL19	Human	Kelantan	328	129	278		267	207	248	170	251	174
KEL20	Human	Kelantan	310	132	278	223	264	207	248	173	248	174	0.239	0.761	2	0.239
KEL21	Human	Kelantan	316	147	284	223	261	216	245	173	242	177	0.761	0.239	1	0.239
KEL22	Human	Kelantan	334	129	278	223	267	207	248	170	254	183	0.915	0.085	1	0.085
KEL23	Human	Kelantan	319	135	278	229	267	213	254	170	251	174	0.916	0.084	1	0.084
KEL24	Human	Kelantan	325	129	287	226	264	234	248	170	248	183	0.4	0.6	2	0.4
KEL25	Human	Kelantan	310	132	281	229	261	213	248	182	248	174	0.075	0.925	2	0.075
KEL26	Human	Kelantan	310	132	281	229	261	213	248	182	248	174	0.075	0.925	2	0.075
KEL27	Human	Kelantan	337	138	278	229	264	210	245	173	251	183	0.864	0.136	1	0.136
KEL28	Human	Kelantan	331	129	278	229	258	213	245	170	245	183	0.938	0.062	1	0.062
KEL29	Human	Kelantan	310	129		226		225
KEL30	Human	Kelantan	319	129	278	235	270	231	251	161	251	183	0.82	0.18	1	0.18
PHG01	Human	Pahang	307	129	278	226	267	219	245	173	248	177	0.99	0.01	1	0.01
PHG02	Human	Pahang	319	129	317	229	261	207	242	173	245	186	0.989	0.011	1	0.011
PHG03	Human	Pahang	316	129	278	232	270	219	245	173	248	177	0.989	0.011	1	0.011
PHG04	Human	Pahang	331	129	278	223	261	216	242	173	245	186	0.988	0.012	1	0.012
PHG05	Human	Pahang	358	129	281	229	273	225	251	170	248	186	0.988	0.012	1	0.012
PHG06	Human	Pahang	334	129	278	223	264	225	248	170	248	186	0.988	0.012	1	0.012
PHG07	Human	Pahang	316	129	278	229	270	219	245	173	248	177	0.988	0.012	1	0.012
PHG08	Human	Pahang	316	138	281	223	270	213	242	170	278	186	0.987	0.013	1	0.013
PHG09	Human	Pahang	328	129	278	226	276	207	245	167	245	177	0.985	0.015	1	0.015
PHG10	Human	Pahang	319	129	278	229	267	207	248	170	251	186	0.984	0.016	1	0.016
PHG11	Human	Pahang	325	129	278	226	261	213	245	176	248	189	0.984	0.016	1	0.016
PHG12	Human	Pahang	319	129	278	229	267	210	245	170	254	186	0.982	0.018	1	0.018
PHG13	Human	Pahang	313	135	278	226	267	234	245	170	248	177	0.979	0.021	1	0.021
PHG14	Human	Pahang	325	129	281	223	264	216	242	176	245	186	0.979	0.021	1	0.021
PHG15	Human	Pahang	307	138	287	226	264	210	248	173	248	186	0.979	0.021	1	0.021
PHG16	Human	Pahang	307	132	275	223	264	213	245	170	245	186	0.978	0.022	1	0.022
PHG17	Human	Pahang	325	129	299	229	255	207	245	173	245	186	0.976	0.024	1	0.024
PHG18	Human	Pahang	355	132	278	226	267	207	248	173	248	186	0.973	0.027	1	0.027
PHG19	Human	Pahang	319	129	278	226	264	213	242	164	248	186	0.971	0.029	1	0.029
PHG20	Human	Pahang	307	129	284	223	276	213	242	170	251	177	0.971	0.029	1	0.029
PHG21	Human	Pahang	307	135	284	223	264	207	245	167	248	177	0.971	0.029	1	0.029
PHG22	Human	Pahang	313	129	278	223	273	225	248	173	251	186	0.969	0.031	1	0.031
PHG23	Human	Pahang	343	153	278	226	264	216	251	173	248	186	0.968	0.032	1	0.032
PHG24	Human	Pahang	322	138	287	229	273	213	242	170	245	186	0.966	0.034	1	0.034
PHG25	Human	Pahang	322	129	278	226	267	216	242	170	248	186	0.964	0.036	1	0.036
PHG26	Human	Pahang	328	129	281	229	261	213	245	170	254	186	0.963	0.037	1	0.037
PHG27	Human	Pahang	352	135	278	226	264	210	245	167	248	189	0.963	0.037	1	0.037
PHG28	Human	Pahang	325	135	278	226	267	213	242	173	251	186	0.957	0.043	1	0.043
PHG29	Human	Pahang	316	135	278	226	264	228	248	173	245	186	0.955	0.045	1	0.045
PHG30	Human	Pahang	328	129	278	229	267	213	248	170	245	186	0.954	0.046	1	0.046
PHG31	Human	Pahang	310	135	293	229	261	213	242	170	248	174	0.953	0.047	1	0.047
PHG32	Human	Pahang	313	135	293	229	261	213	242	167	248	198	0.948	0.052	1	0.052
PHG33	Human	Pahang	316	138	278	226	264	213	245	167	245	177	0.946	0.054	1	0.054
PHG34	Human	Pahang	316	129	281	229	267	207	251	167	251	177	0.946	0.054	1	0.054
PHG35	Human	Pahang	337	129	278	223	270	210	245	170	245	186	0.941	0.059	1	0.059
PHG36	Human	Pahang	313	129	284	229	261	213	254	170	263	186	0.938	0.062	1	0.062
PHG37	Human	Pahang	319	129	278	223	261	207	248	161	245	186	0.93	0.07	1	0.07
PHG38	Human	Pahang	319	129	278	226	270	213	245	161	251	177	0.922	0.078	1	0.078
PHG39	Human	Pahang	328	129	278	229	258	213	251	179	245	186	0.919	0.081	1	0.081
PHG40	Human	Pahang	316	135	296	229	267	213	248	173	245	186	0.919	0.081	1	0.081
PHG41	Human	Pahang	310	129	290	223	264	216	245	173	248	177	0.917	0.083	1	0.083
PHG42	Human	Pahang	337	150	278	223	276	213	248	173	251	186	0.902	0.098	1	0.098
PHG43	Human	Pahang	310	132	284	235	270	228	245	173	245	177	0.902	0.098	1	0.098
PHG44	Human	Pahang	364	129	278	229	258	207	242	173	245	180	0.871	0.129	1	0.129
PHG45	Human	Pahang	337	135	278	229	267	207	251	170	248	177	0.804	0.196	1	0.196
PHG46	Human	Pahang	358	135	287	229	267	225	248	170	245	186	0.756	0.244	1	0.244
PHG47	Human	Pahang	319	129	278	223	261	210	239	173	245	219	0.756	0.244	1	0.244
PHG48	Human	Pahang	316	132	278	229	267	219	245	170	248	186	0.674	0.326	1	0.326
PHG49	Human	Pahang	316	129	278	226	261	207	248	167	260	186	0.596	0.404	1	0.404
PHG50	Human	Pahang	328	129	287	226	264	213	248	170	248	186	0.389	0.611	2	0.389

## Sheet: Dataset with all alleles
Supplementary Dataset S1. Genotypes at P. knowlesi microsatellite loci in infections from macaques (n = 47) and humans (n = 552).
Grey boxes indicate mulitple alleles detected with dominant alleles are in bold, while blanks indicate missing data.
Sample ID	Host	Location	NC12_2	NC03_2	NC09_1	NC12_4	NC10_1	CD08_61	CD11_157	CD13_61	CD05_06	CD13_107	Cluster 1 score	Cluster 2 score	Cluster assignment	Intermediate Cluster Assignment index
LT003	Long-tailed macaque	Kapit	313/325	129/132	278/281/314	232/235/241	252/258/264	213/219	245/248/251	167/170	245/251	189/192	0.993	0.007	1	0.007
LT004	Long-tailed macaque	Kapit	325/331	129	296/302	235/238	258	234	245/251	167	248/251/254	189/192	0.992	0.008	1	0.008
LT015	Long-tailed macaque	Kapit					267
LT020	Long-tailed macaque	Kapit	310	129/132	278/281/284	226/235/238/250	258/264	213/216/225	245/248/251	167/170	242/245/248/251	189	0.984	0.016	1	0.016
LT022	Long-tailed macaque	Kapit	319	129	284	235	258	225	248	167	257	189	0.99	0.01	1	0.01
LT024	Long-tailed macaque	Kapit	313/334	132	281	226	261	228	260	173	248	189	0.965	0.035	1	0.035
LT026	Long-tailed macaque	Kapit	313	129/132	281/287	229/238	252/255	213/219/225	245/248	167/173/176	245/251/281/284	189	0.983	0.017	1	0.017
LT033	Long-tailed macaque	Kapit	319/325	129/132/135	284	226/229/232/238	255/258	213/216/219/225	245/248/257	167/182	242/251/254	189/192	0.982	0.018	1	0.018
LT040	Long-tailed macaque	Kapit	319/322	129/132/135	278/281	223/226/229/238	258/261	213/216/225	242/245/248/251	167/170	242/245/248/251/254	189	0.981	0.019	1	0.019
LT042	Long-tailed macaque	Kapit	313/340	129/132	290/305	226	255	216/228	242/248	164	251	189	0.984	0.016	1	0.016
LT043	Long-tailed macaque	Kapit	319	129/132	278/302	226/238	258/264	216/219	245	167	254/260	189/192	0.993	0.007	1	0.007
LT048	Long-tailed macaque	Kapit	319	132	290	226	258	228	248	167	254/260	189	0.979	0.021	1	0.021
LT049	Long-tailed macaque	Kapit	313/337	129/132	281	232/235	255/258	213/216	245/248	167	248/251	189	0.97	0.03	1	0.03
LT050	Long-tailed macaque	Kapit	319	129/132	278/281	235/238	255/258	213/216/219/237	245/251	167	245/260/275/278	189	0.992	0.008	1	0.008
LT051	Long-tailed macaque	Kapit	310/313	132	302/314	223/238	258/270	213/234	245/251	167/170	248/251/257/260/263	189/192	0.991	0.009	1	0.009
LT053	Long-tailed macaque	Kapit	319	132	284	223/226	261/267	213	248/254/257	158/170/179	248	183/189	0.043	0.957	2	0.043
LT054	Long-tailed macaque	Kapit	316	132	275	232	258	216	254	167	248	192	0.946	0.054	1	0.054
LT055	Long-tailed macaque	Kapit	310/322	132	281	232/235/238	258/264	210/213/216	245/248/254	167	248/254	189	0.972	0.028	1	0.028
LT056	Long-tailed macaque	Kapit	319	132	284	226	267	213	248	170	248	189	0.914	0.086	1	0.086
LT058	Long-tailed macaque	Kapit	319	129/132	281/284/314	226/232/235/238	258	213/216/225/228	242/248/251/257	167	245/248/251	189	0.995	0.005	1	0.005
LT062	Long-tailed macaque	Kapit	313/319/322/325	132	284	232	252/258	225/228	248	170	248	189	0.962	0.038	1	0.038
LT063	Long-tailed macaque	Kapit	319/334	129	275	235/238	261	213/228	254	167	245/254/257	189/192	0.992	0.008	1	0.008
LT065	Long-tailed macaque	Kapit	319/337	129/132	281/287/305	226/235/238	255/258	219/225/228	245/248	167/170/173	245/248/251	189/192	0.992	0.008	1	0.008
LT066	Long-tailed macaque	Kapit	325	135	311	223/226/235	258	207/213	245	167/170	245	189/192	0.989	0.011	1	0.011
LT067	Long-tailed macaque	Kapit	313	132	281/311	235/238	255/258	213/216	245	167/170	245/251	189	0.983	0.017	1	0.017
LT069	Long-tailed macaque	Kapit	316	129	281	226	258	228	248	167	251	189	0.987	0.013	1	0.013
LT070	Long-tailed macaque	Kapit	322	129	281	238	258	213/225	245/248	167	251/263	189/192	0.988	0.012	1	0.012
LT072	Long-tailed macaque	Kapit	337	129	281/284/287/290	226/235	255/267	213		167/170	245/248/251	189
LT073	Long-tailed macaque	Kapit	319/325	129/132	281	223/238/241	258	216/219/228	245/251/254	167	245/254	189/192	0.993	0.007	1	0.007
LT082	Long-tailed macaque	Kapit	322	132	281/287/290	232	267	225		167	251	192
LT083	Long-tailed macaque	Kapit	313	132	275/281	223/226	258	222	248/251	167	248/260	189	0.969	0.031	1	0.031
LT084	Long-tailed macaque	Kapit	325	132	281	229	258	213/216	248	167	257/260	189/213	0.98	0.02	1	0.02
LT085	Long-tailed macaque	Kapit	313/316	129	281/296	232/235	261/267	213/219/225	242/254	167/170	248/269	189/192	0.986	0.014	1	0.014
LT086	Long-tailed macaque	Kapit	328	129	284/293	229	258/261	228	260/263	167	254	192	0.992	0.008	1	0.008
LT089	Long-tailed macaque	Kapit	319	135	281	241	258	213	251	173	245/248	177/198	0.988	0.012	1	0.012
LT091	Long-tailed macaque	Kapit	310/337	129/132	281/293	235	258	225	245/251	167	251/272	189	0.993	0.007	1	0.007
LT098	Long-tailed macaque	Kapit	310	129	281	232/247	258	231	248	167	248	189	0.984	0.016	1	0.016
PTK001	Pig-tailed macaque	Kapit	322	132	287	247	258/264	213	257	158/161	248	183	0.009	0.991	2	0.009
PTK010	Pig-tailed macaque	Kapit	316	132	287	226/232	258	213	260	158	245	183	0.02	0.98	2	0.02
PTK011	Pig-tailed macaque	Kapit	313/316	132	290/296	226/232	261/264	213	251/257	158	245/248/263/269	183	0.017	0.983	2	0.017
PTK012	Pig-tailed macaque	Kapit	307/316	132	278/284/290	223/226/232	261/264	213/216	251/254/260	158	248	177/180/183/186/189	0.013	0.987	2	0.013
PTK013	Pig-tailed macaque	Kapit	310/322	132	284	226/229/232	264	213	248/254/257	158	248	183	0.007	0.993	2	0.007
PTK014	Pig-tailed macaque	Kapit	310/322	132	278	226/232	261	213	248/251	161	248	180	0.009	0.991	2	0.009
PTK018	Pig-tailed macaque	Kapit	313	132	290	226/232	255	213	254/257	158	248	186	0.039	0.961	2	0.039
PTK019	Pig-tailed macaque	Kapit	316	132	278/290	226/232	264	213	248	158	248	183	0.007	0.993	2	0.007
PTK022	Pig-tailed macaque	Kapit	310	132	278/287	226/232/244	261/264	213	248/254	158/161	245/254	177/183/186	0.015	0.985	2	0.015
PTK024	Pig-tailed macaque	Kapit	310	132	278	226/232	258	213	245	158/161	269/278	186	0.205	0.795	2	0.205
CDK006	Human	Kapit		132/135	281/314	232/235/247	258/264	213/219	242/245	167/173	248	186
CDK016	Human	Kapit		129	305	241	261	228	245	167	254	186
CDK018	Human	Kapit	322	132	284	226	258	213/228	254	164	248/263	189/192	0.758	0.242	1	0.242
CDK025	Human	Kapit	334	129	275	229	264	219	245	173	242	186	0.975	0.025	1	0.025
CDK026	Human	Kapit	316	132	290	229	258	213	248	158	281	180	0.016	0.984	2	0.016
CDK037	Human	Kapit	316	132	278	232	264	213	251	158	248	183	0.006	0.994	2	0.006
CDK041	Human	Kapit		129	287	229/232	261	207/228	245	167/170	248	186
CDK048	Human	Kapit	316	129	287	232	258	225	245	173	248	186	0.969	0.031	1	0.031
CDK051	Human	Kapit	325	132	281	235	258	216	248	170	245/251	186	0.991	0.009	1	0.009
CDK053	Human	Kapit	319	132	284	232/238	261	216	248	167	260	189	0.988	0.012	1	0.012
CDK064	Human	Kapit	319	129	281	235	261	219	245	167	245	186	0.994	0.006	1	0.006
CDK071	Human	Kapit		132	290	226	264	216	248		245/251	192
CDK076	Human	Kapit	325	129	281	232	261	213	245	167	254	186	0.986	0.014	1	0.014
CDK083	Human	Kapit	316	129	290	229	252	216	245	170	239	186	0.981	0.019	1	0.019
CDK093	Human	Kapit	316	132	284	235	264	213	248	158	248	177	0.009	0.991	2	0.009
CDK097	Human	Kapit	316	132	290	235	264	213	248	161	257	180	0.009	0.991	2	0.009
CDK108	Human	Kapit		132			252	216			254	186
CDK110	Human	Kapit	310	132	290/314	229	258	219	245	170	257	186	0.941	0.059	1	0.059
CDK114	Human	Kapit	313/325	129	284	232/238	258	219	248	167	245	186	0.992	0.008	1	0.008
CDK115	Human	Kapit	316	132	287	229/235	264	213/216	251/257	161	251	180/186	0.021	0.979	2	0.021
CDK119	Human	Kapit	316	129	284	232/241	258	225/228	245	167	245	186	0.986	0.014	1	0.014
CDK121	Human	Kapit	313	132	275/281	226/232	258/261	213	242/248	167	248/251	186	0.94	0.06	1	0.06
CDK122	Human	Kapit	319	129	296	235	258	216	245	173	254	189	0.992	0.008	1	0.008
CDK124	Human	Kapit	319	129	275	241	258	216	248	170	245	186/192	0.994	0.006	1	0.006
CDK128	Human	Kapit	316	132	278	229	264	213	245	158/161	248	177	0.009	0.991	2	0.009
CDK130	Human	Kapit	316	132	287	229	258	213	245	158	272	177	0.027	0.973	2	0.027
CDK147	Human	Kapit	322	132	278	241	261	219	251	170	248	186	0.94	0.06	1	0.06
CDK155	Human	Kapit	331	129	296	241	258	213	254	173	245	186	0.99	0.01	1	0.01
CDK157	Human	Kapit	319/325/328/337	129/132	278	238/241	258	213/228	242/248	167	245/248	186/192	0.975	0.025	1	0.025
CDK158	Human	Kapit	319	129	305	229	261	228	251	170	266	186	0.991	0.009	1	0.009
CDK159	Human	Kapit	319	129	314	241	261	213	248	167	245	186	0.991	0.009	1	0.009
CDK164	Human	Kapit	316	132	290	235	264	213	254	158	263	174	0.027	0.973	2	0.027
CDK168	Human	Kapit	319	132	284	235	264	213	260	158	248	183	0.02	0.98	2	0.02
CDK169	Human	Kapit	325	129	284/302	232	258	219	242	167	248	186	0.988	0.012	1	0.012
CDK173	Human	Kapit	340	129	290	241	252	219	248	167	245	174	0.983	0.017	1	0.017
CDK177	Human	Kapit	310	129	284	226/253	258	213/225	242/254	170	245	189/198	0.991	0.009	1	0.009
CDK180	Human	Kapit	310	132	290	229	264	213	248	161	251	177	0.009	0.991	2	0.009
CDK181	Human	Kapit	322	132	290	235	261	213	257	158	251	189	0.019	0.981	2	0.019
CDK185	Human	Kapit	319	129	305	229	261	228	251	170	263/266	186	0.991	0.009	1	0.009
CDK187	Human	Kapit		129	281	238	258	216	245	167	251	186
CDK188	Human	Kapit	313	132	290	229	264	213	248	158	269	180	0.012	0.988	2	0.012
CDK189	Human	Kapit	322	132	284	229/232	267	213	245	167	248	186	0.903	0.097	1	0.097
CDK195	Human	Kapit	334	132	281	226	258	213	245	170	251	186	0.98	0.02	1	0.02
CDK197	Human	Kapit	319	132	293	238	258	213	248	167	248	186	0.979	0.021	1	0.021
CDK201	Human	Kapit	319	135	293	226	261	216	257	167	245	186	0.981	0.019	1	0.019
CDK203	Human	Kapit	319	129/135	281	229/241	258	213/225	242	167/170	248	186	0.994	0.006	1	0.006
CDK206	Human	Kapit	316	132	290	229	264	213	248	158	248	180	0.007	0.993	2	0.007
CDK208	Human	Kapit	310	132	284	229	261	213	251	158	248	180	0.009	0.991	2	0.009
KH001	Human	Kapit	313	129	311	226	258	213	245	167	245	189	0.99	0.01	1	0.01
KH006	Human	Kapit	325	129	314	226	258	213	245	167	248	186	0.986	0.014	1	0.014
KH014	Human	Kapit	310	135	275	232	258	216	242	167	251	186	0.991	0.009	1	0.009
KH016	Human	Kapit	313	129	281/314	229	255	213	251	167	248	174	0.925	0.075	1	0.075
KH021	Human	Kapit	313/316	132	278	229	261	213	248/254	170	251	186	0.465	0.535	2	0.465
KH023	Human	Kapit	316	132	284	226	258	213	248	158	248	180	0.012	0.988	2	0.012
KH026	Human	Kapit	325	132	281	232	255	216	251	167	248	186	0.974	0.026	1	0.026
KH029	Human	Kapit	313	132	290	235	261	216	242	167	251	186	0.975	0.025	1	0.025
KH031	Human	Kapit	322	132	278/320	223/232	258/261	213	251	158	248	180/186	0.012	0.988	2	0.012
KH032	Human	Kapit	310/319	132	293	226	261	213	248/251	161	248	183/189	0.036	0.964	2	0.036
KH034	Human	Kapit	328	132	275	226	261	213	251	170	248	183	0.2	0.8	2	0.2
KH035	Human	Kapit	316	129	275	232	258	216	248	167	254	186	0.986	0.014	1	0.014
KH036	Human	Kapit	331	132	278	229	261	216	251	170	254	180	0.59	0.41	1	0.41
KH037	Human	Kapit			275	238			248	173	242
KH039	Human	Kapit	328	132	287	232	264	213	248	158	248/269	177	0.008	0.992	2	0.008
KH043	Human	Kapit	328	132/135	281	226	258	213	242	164/167	245/251	186/192	0.981	0.019	1	0.019
KH044	Human	Kapit	319	129	293/308	223/235	258	213	245/251	167	251	186	0.989	0.011	1	0.011
KH045	Human	Kapit	328	129	326	238	258	213	260	167	242	186	0.989	0.011	1	0.011
KH046	Human	Kapit	319	129	317	232	261	216	242	167	257	189	0.989	0.011	1	0.011
KH050	Human	Kapit	319	129	284/293	235/238	258/270	219	242/260	173	245/251	186	0.995	0.005	1	0.005
KH054	Human	Kapit	325	132	281	241	267	219	248	170	284	189	0.992	0.008	1	0.008
KH058	Human	Kapit	328	129	275	253	258	219	248	170	251	186	0.993	0.007	1	0.007
KH096	Human	Kapit	325	132	284	232	264	213	251	158	248	183	0.008	0.992	2	0.008
KH100	Human	Kapit	325	132	284	232	255	213	260/263	158	251	174	0.017	0.983	2	0.017
KH106	Human	Kapit	319	129	293	226	258	219	248	167	248	186	0.99	0.01	1	0.01
KH107	Human	Kapit	313/328/331	129/132	278/284/287/311	229/235	258/261	213/216	248/251/254	167/176	239/245/251/260	186/192	0.979	0.021	1	0.021
KH108	Human	Kapit	310	132	287	229	261	213	248	158	248	183	0.009	0.991	2	0.009
KH115	Human	Kapit	316	132	278	229	264	213	248	158	248	192	0.028	0.972	2	0.028
KH131	Human	Kapit	319	129	284	223	258	213	248	170	284	189	0.985	0.015	1	0.015
KH137	Human	Kapit	328	132	284	235	258	219	251	164	248	186	0.966	0.034	1	0.034
KH167	Human	Kapit	322/325	132	326	226	258	225	248	167	251	186	0.983	0.017	1	0.017
KH176	Human	Kapit	331	129	278	235	258	213	248	167	254	186	0.984	0.016	1	0.016
KH185	Human	Kapit	319/325	129/132	281/284/308	226/229/238	255/261	216/219/225/228	245/254	167/179	254/248/251/254	186/192	0.99	0.01	1	0.01
KH195	Human	Kapit	310	129/132	281/314	226/238	258	216/225	245	167	248/251	186	0.99	0.01	1	0.01
KH225	Human	Kapit	322	132	296	223	258	213	254	158	248	177	0.017	0.983	2	0.017
KH229	Human	Kapit	319	135	281	229/235	261	213/225	248/251	167	245/248	189	0.982	0.018	1	0.018
KH273	Human	Kapit	322	132	278	226	261	213	254	161	257	174	0.012	0.988	2	0.012
KH275	Human	Kapit	325	132	284	226	261	213	251	158	248	180	0.01	0.99	2	0.01
KH294	Human	Kapit	322	132	299	226	255	213	254	158	248	183	0.015	0.985	2	0.015
KH296	Human	Kapit		132	299	226	255	213	254	161	248	183
KH343	Human	Kapit		132	335	232	261	213	251	161	248	180
KH369	Human	Kapit	331	129	305	232	261	225	251	167	245	192	0.991	0.009	1	0.009
KH381	Human	Kapit	325	132	311	232	258	213	248	167	251	186	0.97	0.03	1	0.03
KH398	Human	Kapit	316	135	278	226	261	213	245	170	251	186	0.914	0.086	1	0.086
KH409	Human	Kapit	322	132	302	235	264	213	242	167	248	189	0.831	0.169	1	0.169
KH431	Human	Kapit	316	132	284	232	258	213	251	158	248	180	0.01	0.99	2	0.01
KH433	Human	Kapit	322	129/135	284	226/235	255/258	213/219	254	170	263	186	0.985	0.015	1	0.015
KH462	Human	Kapit	313	132	278	223	261	216	245	161	251	186	0.675	0.325	1	0.325
KH468	Human	Kapit	340	132	290	226	258	216	254	170	248	186	0.953	0.047	1	0.047
KT001/13	Human	Kapit	319	132	281	223	258	213	251	167	245	186	0.982	0.018	1	0.018
KT003/13	Human	Kapit	319	132	281	232	261	213	251	167	302	189/198	0.971	0.029	1	0.029
KT004/13	Human	Kapit	334	132	281	226	264	228	251	167	257	186	0.919	0.081	1	0.081
KT005/13	Human	Kapit	316	132	293	226	264	213	245	158	251	180	0.018	0.982	2	0.018
KT006/13	Human	Kapit	319	132	287	238	273	213	245	167	251	186	0.98	0.02	1	0.02
KT007/13	Human	Kapit	319	129	284	238	255	225	251	170	248	186	0.99	0.01	1	0.01
KT008/13	Human	Kapit	328	129/132	281/293	238	261	213/219	242	176	245/254	186	0.99	0.01	1	0.01
KT009/13	Human	Kapit	319	129	302	226	258	237	242	173	260	186	0.994	0.006	1	0.006
KT011/13	Human	Kapit	319	132	293	235/238	255/261	234	248	161	245/248	186	0.937	0.063	1	0.063
KT012/13	Human	Kapit	316	132	281	235	258	216	245	170	245	186	0.988	0.012	1	0.012
KT013/13	Human	Kapit	313	129	278	253	258	213	254	167	248	186	0.977	0.023	1	0.023
KT016/13	Human	Kapit		129	278	229	264	216	245	167	248	186
KT017/13	Human	Kapit	328	132	278	232	264	213	257	158	248	180	0.007	0.993	2	0.007
KT018/13	Human	Kapit	319	132	284/287	232	261	234	245	173	245	189	0.982	0.018	1	0.018
KT019/13	Human	Kapit	313	132		235	261	225	248	167	245	189
KT020/13	Human	Kapit	325	132	284	226/235	258	219	251	167	239	189	0.984	0.016	1	0.016
KT022/13	Human	Kapit	319/322	132	281	235	270	228	242/251	158/167	242/251	186	0.992	0.008	1	0.008
KT023/13	Human	Kapit	313	132	281	235/238	252	213	248/251	167	251	186	0.983	0.017	1	0.017
KT024/13	Human	Kapit	316	132	278	226	264	213	251	158	296	180	0.009	0.991	2	0.009
KT025/13	Human	Kapit	316	132	293	229/232	264	213	257	158	248	180	0.008	0.992	2	0.008
KT026/13	Human	Kapit	310/319	129	275/302/305	232/235/238	258	213/216	245/248	167/170	245/248	186	0.976	0.024	1	0.024
KT027/13	Human	Kapit	325	132	278	226/232	264	213	260	158	248	174	0.009	0.991	2	0.009
KT028/13	Human	Kapit	316	132		235	270	216	251		248	186
KT029/13	Human	Kapit	316	132	293	235	258/270	213/216	251	167	248/251	186	0.979	0.021	1	0.021
KT030/13	Human	Kapit	319/325	132	281	235	261	213/216	248	170	251	186	0.985	0.015	1	0.015
KT031/13	Human	Kapit	316	132	287	232	264	213	254	161	248	180	0.007	0.993	2	0.007
KT033/13	Human	Kapit	316	129	293	226	258	213	248	170	266	186	0.979	0.021	1	0.021
KT034/13	Human	Kapit	316	129	293	226	258	213	248	170	266	186	0.979	0.021	1	0.021
KT035/13	Human	Kapit	313	129/132	275/281	223/235	258	213/228	251	170	248	186/192	0.99	0.01	1	0.01
KT036/13	Human	Kapit	319	129	278	223/232	261	228	254	167	245/248	186	0.98	0.02	1	0.02
KT037/13	Human	Kapit	319	132	281	229/238	255	213/219	245	170	248	186	0.987	0.013	1	0.013
KT038/13	Human	Kapit	319	135	278	232	258	216	260	170	251	189	0.979	0.021	1	0.021
KT039/13	Human	Kapit	313	132	281	229	258	225	251	176	248	186	0.982	0.018	1	0.018
KT040/13	Human	Kapit	313/319	129	278	235	258	213	251	167	257	186	0.977	0.023	1	0.023
KT041/13	Human	Kapit	316	132	284	238	261	228	260	173	248	192	0.93	0.07	1	0.07
KT042/13	Human	Kapit	310/316	132	278/284	223/232	261	213	248	158/161	251/263	183	0.011	0.989	2	0.011
KT043/13	Human	Kapit	319	132	281	235	261	213	251	167		186
KT044/13	Human	Kapit	322	132	278	226	258	213	248	161	257	174	0.02	0.98	2	0.02
KT045/13	Human	Kapit	313/319	132	290	223/232	255/264	213	248/257	161	251	180	0.017	0.983	2	0.017
KT046/13	Human	Kapit	343	132	284	226	258	213	251	158	248	183	0.027	0.973	2	0.027
KT048/13	Human	Kapit	310	132	278	238	258	216	245	167	251	186	0.986	0.014	1	0.014
KT049/13	Human	Kapit	319	129	302	229	258	213	251	167	245	186	0.988	0.012	1	0.012
KT050/13	Human	Kapit	325	129	293	235	261	213	257	167	248	186	0.938	0.062	1	0.062
KT051/13	Human	Kapit	325	132	296	232	264	216	248	161	248	180	0.047	0.953	2	0.047
KT052/13	Human	Kapit	316	129	293	226	258	213	248	170	266	186	0.979	0.021	1	0.021
KT055/13	Human	Kapit	325	132	278	223	258	213	251	158	248	177	0.015	0.985	2	0.015
KT056/13	Human	Kapit	316	132	290	235	261	213	248	158	248	183	0.009	0.991	2	0.009
KT057/13	Human	Kapit	310	129	284	235	255	225	242	167	275	186	0.992	0.008	1	0.008
KT058/13	Human	Kapit	328	129	278	232	258	213	248	167	251/254	186	0.971	0.029	1	0.029
KT059/13	Human	Kapit	316	132	284	235	258	225	257	167		198
KT060/13	Human	Kapit	319	132	281	235	258	216	251	164	248	186	0.988	0.012	1	0.012
KT061/13	Human	Kapit	313	132	287	232	264	213	251	161	251	180	0.01	0.99	2	0.01
KT062/13	Human	Kapit	340	129	281	232	267	216	245	170	254	186	0.994	0.006	1	0.006
KT063/13	Human	Kapit	316	132	284	226/235	261	213	251/254	158	254	180	0.023	0.977	2	0.023
KT064/13	Human	Kapit	313	132	281	229	258	213	245	167	248	186	0.975	0.025	1	0.025
KT065/13	Human	Kapit	328	132	290	232	258	213	254	158	248	180	0.012	0.988	2	0.012
KT066/13	Human	Kapit	325	129/135	284/293	226/232	255	216/234	248/257	167	245/248	186	0.991	0.009	1	0.009
KT067/13	Human	Kapit		132	284		258	213			254	174
KT069/13	Human	Kapit	325/337	129/132	290	229/232	264	225	251	167	248/254	186	0.646	0.354	1	0.354
KT070/13	Human	Kapit	313/322	132	284/290	226/232	261	213	245/248	161	248/251	180/186	0.012	0.988	2	0.012
KT071/13	Human	Kapit	310	129	278	223	258	213	245	167	245	186	0.98	0.02	1	0.02
KT072/13	Human	Kapit	322	129	290	235	258	216	245	167	248	186	0.978	0.022	1	0.022
KT073/13	Human	Kapit	313	132	287	235	258	225	248	167	248	186	0.968	0.032	1	0.032
KT074/13	Human	Kapit	334	132	287	226	258	213	251	158	254	180	0.086	0.914	2	0.086
KT076/13	Human	Kapit	316	132	281	223	258	234	263	167	251	186	0.985	0.015	1	0.015
KT077/13	Human	Kapit	319	129/132	287	229/241	261	213/216	245/251	167/170	251	186	0.977	0.023	1	0.023
KT078/13	Human	Kapit	319	135	305	229	258	219	245	170	245	186	0.994	0.006	1	0.006
KT079/13	Human	Kapit	322	132	275	229	264	219	248	158	251	189	0.26	0.74	2	0.26
KT080/13	Human	Kapit	319	129	275	226	267/270	225	251	167	248	186	0.991	0.009	1	0.009
KT081/13	Human	Kapit	322	129	284	226	261	216	248	167	254	186	0.981	0.019	1	0.019
KT082/13	Human	Kapit	322	132	275	235	273	213	248	173	263	186	0.969	0.031	1	0.031
KT083/13	Human	Kapit	325	129	314	235	258	228	248	167	251	186	0.993	0.007	1	0.007
KT084/13	Human	Kapit	319	132	278/290	226/241	258	213/234	248	167	263/272	189	0.897	0.103	1	0.103
KT085/13	Human	Kapit		132	290	232	264	213	257	161	263	180
KT086/13	Human	Kapit		132	278	244	261	207	245	176	248	186
KT087/13	Human	Kapit	322	132	281	223/238	258/273	213	248	167	248/263	186	0.976	0.024	1	0.024
KT088/13	Human	Kapit	310	132	305	226	258	216	245	167	254	186	0.99	0.01	1	0.01
KT090/13	Human	Kapit		135	281	229	261	225	251	167	239
KT091/13	Human	Kapit	319	132	284	226	258	216	245	158/161	248	186	0.836	0.164	1	0.164
KT092/13	Human	Kapit	325	132	314	235	258	228	251	167	251	186	0.989	0.011	1	0.011
KT093/13	Human	Kapit	322	132	284	226	264	213	254	158	248	189	0.013	0.987	2	0.013
KT094/13	Human	Kapit	328	132	311	238	258	213	245	164	251	189	0.985	0.015	1	0.015
KT095/13	Human	Kapit	316	129	281	238	258	213	254	170	251	186	0.986	0.014	1	0.014
KT096/13	Human	Kapit	340	132	287	229	261	216	263	167	245	186	0.981	0.019	1	0.019
KT097/13	Human	Kapit	313	129	323	238	258	225	248	164	248	186	0.992	0.008	1	0.008
KT098/13	Human	Kapit	313	129	281	232	258	213	251	170	251	186	0.984	0.016	1	0.016
KT099/13	Human	Kapit	319	129	281	226	264	225	254	170	251	186	0.97	0.03	1	0.03
KT100/13	Human	Kapit	343	135	284	223	273	228	242	167	263	174	0.971	0.029	1	0.029
BTG024	Human	Betong	313	129	284	229	258	213	254	164	248	186	0.932	0.068	1	0.068
BTG025	Human	Betong	322	132	284	235	264	213	248	161	251	177	0.017	0.983	2	0.017
BTG026	Human	Betong	322	132	281	235	255	213	251	176	239	186	0.967	0.033	1	0.033
BTG028	Human	Betong	310	129	284	235	264	213	251	167	266	186	0.931	0.069	1	0.069
BTG029	Human	Betong	307	129	275	229	267	213	245	173	248	186	0.986	0.014	1	0.014
BTG030	Human	Betong							251		248	183
BTG031	Human	Betong	313	129	287	238	258	213	248	167	248	186	0.963	0.037	1	0.037
BTG032	Human	Betong	316	129	278	241	261	213	248	173	251	186	0.966	0.034	1	0.034
BTG033	Human	Betong	316	132	290	229	258	213	245	158	248	174	0.019	0.981	2	0.019
BTG034	Human	Betong		135			258		245	158	248
BTG035	Human	Betong	331	129/135	287	232	258	213	245	164	251/257	186	0.948	0.052	1	0.052
BTG036	Human	Betong	325	129	314	232	264	213	251	170	245	186	0.941	0.059	1	0.059
BTG037	Human	Betong	313/319	129/132	284/287	238/241	270	213	248	170	248	186/192	0.98	0.02	1	0.02
BTG038	Human	Betong	316	129	329	229	258	213	245	167	269	186	0.972	0.028	1	0.028
BTG039	Human	Betong	319	129	284	238	261	213	242	167	245/248	189	0.985	0.015	1	0.015
BTG041	Human	Betong	322	129	290	232/238	270	213	242	170	251	192	0.974	0.026	1	0.026
BTG042	Human	Betong	313	129	287	241	270	213	248	170	248	186	0.976	0.024	1	0.024
BTG044	Human	Betong	313	132	278/284	226/229	258/264	213	248/251	161	251	174/180	0.019	0.981	2	0.019
BTG046	Human	Betong	319	129	278	226	258	213	242	170	251	186	0.98	0.02	1	0.02
BTG047	Human	Betong	322	132	314	229	258	213	248	167	248	186	0.899	0.101	1	0.101
BTG049	Human	Betong	331	132	293	229	261	213	245	167	248	186	0.845	0.155	1	0.155
BTG050	Human	Betong	325	129	290	238	255	213	251	173	320	186	0.965	0.035	1	0.035
BTG051	Human	Betong	313	132	281	232	258	213	245	167	254	186	0.936	0.064	1	0.064
BTG052	Human	Betong	319	132	296	238	258	213	242	173	245	186	0.98	0.02	1	0.02
BTG053	Human	Betong	334	132	284	226	258	213	251	167	248	186	0.412	0.588	2	0.412
BTG054	Human	Betong	313/319	129	290/314	229/238	261	213	251	161/167	248	186	0.265	0.735	2	0.265
BTG055	Human	Betong	319/343	129	296	232	258	225	242	170	248	186	0.984	0.016	1	0.016
BTG056	Human	Betong	310	132	299	235	264	213	245	167	251	174	0.104	0.896	2	0.104
BTG057	Human	Betong	313	129	281	241	258	213	251	167	245	186	0.987	0.013	1	0.013
BTG058	Human	Betong	316	132	293	265	270	213	254	167	245	186	0.94	0.06	1	0.06
BTG059	Human	Betong	316	132	278	229	261/264	213	248/254	158/161	248	183/186	0.012	0.988	2	0.012
BTG060	Human	Betong	319	132	284	235	258	216	245	167	245	189	0.979	0.021	1	0.021
BTG061	Human	Betong	313	129	284	232	258	213	245	167	245	186	0.971	0.029	1	0.029
BTG062	Human	Betong	316	129	290	232	258	213	248	173	251	186	0.714	0.286	1	0.286
BTG063	Human	Betong	316	132	278	229	264	213	254	158	248	183	0.012	0.988	2	0.012
BTG064	Human	Betong	325	132	278	238	258	213	251	164	272	174	0.457	0.543	2	0.457
BTG065	Human	Betong		129	281	226	258	213	242	167	320	186
BTG066	Human	Betong	331	132	311	232	258	213	245	167	251	186	0.958	0.042	1	0.042
BTG067	Human	Betong	313	129	281	238	261	213	245	167	248/251	186	0.986	0.014	1	0.014
BTG068	Human	Betong	319	129	281	241	258	213	245	170		186
BTG069	Human	Betong	316	129	281	241	258	213	251	167	245	186	0.983	0.017	1	0.017
BTG071	Human	Betong	319	132	284	238	264	213	251	167	251	186	0.846	0.154	1	0.154
BTG072	Human	Betong	319	132	281	235	261/264	213	251	167	251	186	0.888	0.112	1	0.112
BTG074	Human	Betong	325	129	287	238	261	213	245	167	245	186	0.98	0.02	1	0.02
BTG075	Human	Betong	313	132	281	229	255	213	251	164	251	186	0.951	0.049	1	0.049
BTG076	Human	Betong	319	129	281	229/235	261	213	245	167	248/251	186	0.982	0.018	1	0.018
BTG077	Human	Betong	319	129/132	281	229	258	213	245/248	167	257	186	0.983	0.017	1	0.017
BTG078	Human	Betong	337	132	281/287	226	258	213	254	170	248/251	186	0.92	0.08	1	0.08
BTG079	Human	Betong		132	281	229	258/261	213	254	167/170	248/251	186
BTG080	Human	Betong		132	296	226	267	213	251	176	251	186
BTG081	Human	Betong	316	129	314	232	264	213	248/251	167/170	266/275	186	0.813	0.187	1	0.187
BTG082	Human	Betong		129/132	284/314	235/238	264	213	251	164/167	245	189
BTG083	Human	Betong	328	132	281/284	229/238	258/261	213	245	167	248/251	186	0.97	0.03	1	0.03
BTG084	Human	Betong	331	132	281	235	258	213	248	173	248	186	0.934	0.066	1	0.066
BTG085	Human	Betong	319	132	281	238	252	213	245	170	251	186	0.984	0.016	1	0.016
BTG086	Human	Betong	319	129	308	238	267	213	245	167	251	186	0.989	0.011	1	0.011
BTG089	Human	Betong	316	129	284/296	238/241	258/261	213	245/248	167/170	251	186	0.974	0.026	1	0.026
BTG090	Human	Betong	316	129	284	238	258	213	248	170	251	186	0.968	0.032	1	0.032
BTG091	Human	Betong	316	129	284	238	258	213	248	170	251	186	0.968	0.032	1	0.032
BTG093	Human	Betong	319	129/132	281/293	235/238	258/264	213	245	167/170	245/257	189/192	0.988	0.012	1	0.012
BTG095	Human	Betong	313	129	278	241	258/261	228	242	167	251	189	0.989	0.011	1	0.011
BTG096	Human	Betong	319	132	293	229	255/258/261	213	257	161	248	180/189	0.025	0.975	2	0.025
BTG097	Human	Betong	313	129	311	226	258	213	251	167	245	186	0.98	0.02	1	0.02
BTG098	Human	Betong	313	129	278	241	258/261	228	242	167	251	189	0.989	0.011	1	0.011
BTG099	Human	Betong	319	132	296	232	264	213	254	167	248	186	0.313	0.687	2	0.313
BTG101	Human	Betong	322	132	302	226	261	213	248	158	260	174	0.185	0.815	2	0.185
BTG102	Human	Betong	307	129	281	241	258	216	245/248	173	251	186	0.991	0.009	1	0.009
BTG103	Human	Betong	319	129	281	238	270	213	245	167	251	186	0.99	0.01	1	0.01
BTG104	Human	Betong	325	132	281	226	261	213	254	167	275	186	0.746	0.254	1	0.254
BTG105	Human	Betong	325	129	275	223	258	213	245	173	257	186	0.981	0.019	1	0.019
BTG106	Human	Betong	313	129	281	238	258	216	242	167	242	186	0.991	0.009	1	0.009
BTG107	Human	Betong	325	129	293/317	223/235	255/258	213	245/248/254	167/170	248/254	186	0.972	0.028	1	0.028
BTG108	Human	Betong	319	132	302	235	261	213	251	176	254	186	0.942	0.058	1	0.058
BTG110	Human	Betong	328	135	281	223	258	213	242	167	257	186	0.985	0.015	1	0.015
BTG111	Human	Betong	316	129	314	226	267	213	245	161	248	186	0.824	0.176	1	0.176
BTG112	Human	Betong	328	129	281	229	258	213	242	167	248	186	0.984	0.016	1	0.016
BTG113	Human	Betong	316	132	290	223	264	213	254	158	248	177	0.01	0.99	2	0.01
BTG114	Human	Betong	334	135	281	235	258	213	248	170	314	186	0.979	0.021	1	0.021
NW/09/01	Human	Kanowit	325	129	290	226	258	216	248	170	266/269	204	0.925	0.075	1	0.075
NW/10/01	Human	Kanowit	331	132	293	226	258	213/228	248	170	269	189	0.952	0.048	1	0.048
NW/11/01	Human	Kanowit	319	132	314	238	258	213	272	170	248	186	0.978	0.022	1	0.022
NW/12/01	Human	Kanowit	316	132	284/290	235/238	258	213	245	161	248	174	0.115	0.885	2	0.115
NW/13/01	Human	Kanowit	322	132	290	232	261	213/216	248/254	158	248/284	174	0.016	0.984	2	0.016
NW/15/02	Human	Kanowit	316	132	299	226	264	216	260	161	254	177	0.017	0.983	2	0.017
NW/16/02	Human	Kanowit	319	129	287	226	258	213	245	164	251	186	0.966	0.034	1	0.034
NW/18/03	Human	Kanowit	316	132	287	226	264	213	248	158	254	180	0.011	0.989	2	0.011
NW/24/03	Human	Kanowit	331	132	290	232	258	213	251	161	251	177	0.026	0.974	2	0.026
NW/25/03	Human	Kanowit	325	132	290	226	258	213	248	161	248	180	0.013	0.987	2	0.013
NW/26/03	Human	Kanowit	334	129	281	226	258	228	248	167	248	186	0.977	0.023	1	0.023
NW/28/03	Human	Kanowit	325	129	287	232	258	228	245	164	251	186	0.977	0.023	1	0.023
NW/30/03	Human	Kanowit	322	132	290	232	264	216	254	161	284	174	0.017	0.983	2	0.017
NW/31/03	Human	Kanowit	316	132	278	232	258	213	248	161	248	180	0.014	0.986	2	0.014
NW/32/03	Human	Kanowit	316	132	290	232	258	216	251	158	248	183	0.018	0.982	2	0.018
NW/33/03	Human	Kanowit	325	129/132	281	229	258	213	254	167	254	186	0.973	0.027	1	0.027
NW/35/03	Human	Kanowit	316	132	293	226	267	213	248	158	248	183	0.06	0.94	2	0.06
NW/36/04	Human	Kanowit	310	132	287	223	258	213	254	158	248	177	0.015	0.985	2	0.015
NW/37/04	Human	Kanowit	319	132	290	226	264	213	248	158	245	183	0.028	0.972	2	0.028
NW/39/04	Human	Kanowit	310/328	129	314	226/229	261	213	248	167	248	186	0.944	0.056	1	0.056
NW/40/04	Human	Kanowit	316	132	287	232	258	213	257	161	245	174	0.022	0.978	2	0.022
NW/41/04	Human	Kanowit	319	132	278	238	258	213	248	170	251	180	0.622	0.378	1	0.378
NW/42/04	Human	Kanowit	313	132	287	226	258	213	257	158	248	180	0.014	0.986	2	0.014
NW/44/04	Human	Kanowit	319	132	275	229	258	213	245		254	186
NW/45/04	Human	Kanowit	316	132	284	232	264	213	251	167	254	189	0.103	0.897	2	0.103
NW/46/04	Human	Kanowit	322	132	287	232	261	213	248	158	248	180	0.011	0.989	2	0.011
NW/50/04	Human	Kanowit	313	129	278	226	258	213	251	179	251	186	0.96	0.04	1	0.04
NW/51/04	Human	Kanowit	319	132	326	235	261	213	245	170	254	186	0.974	0.026	1	0.026
NW/52/04	Human	Kanowit	331	132	278	226	258	213	251	161	254	174	0.033	0.967	2	0.033
NW/54/04	Human	Kanowit	319	129	281	226	258	216	245	170	245	186	0.989	0.011	1	0.011
NW/56/04	Human	Kanowit	313	132	275	232	264	216	245	167	251	198	0.941	0.059	1	0.059
NW/57/04	Human	Kanowit	331	129	275	238	258	213	254	170	251	186	0.985	0.015	1	0.015
NW/61/05	Human	Kanowit	322	132	281	223/235	264	213	251	161	245	177	0.065	0.935	2	0.065
NW/69/05	Human	Kanowit	319	129	314	235	261	213	245	179	257	186	0.986	0.014	1	0.014
DFS002	Human	Sarikei			278	232	264	213	248	158	248	177
DFS019	Human	Sarikei						216
DFS020	Human	Sarikei	316	129	290	235	258	213	242	167	266	186	0.968	0.032	1	0.032
DFS032	Human	Sarikei	331	132	317	238	261	213	254	167	245	186	0.944	0.056	1	0.056
DFS095	Human	Sarikei	316	132	293	226	264	213	260	161	251	174	0.012	0.988	2	0.012
DFS423	Human	Sarikei	313	132	308	226	258	213	245	167	254	189	0.949	0.051	1	0.051
DFS424	Human	Sarikei	322	132	314	229	258	213	245	167	245	186	0.969	0.031	1	0.031
DFS518	Human	Sarikei	316	135	293	235	255	213	242	167	251	180	0.702	0.298	1	0.298
DFS519	Human	Sarikei	319	135	281	235	258	216	254	167	251/254	186	0.987	0.013	1	0.013
DFS539	Human	Sarikei	316	129	281	232	255	213	245	167	245	186	0.975	0.025	1	0.025
DFS585	Human	Sarikei	322	132	314	229	258	213	245	167	245	186	0.968	0.032	1	0.032
DFS590	Human	Sarikei		129	314	235	258	213	245	167	314	186
DFS595	Human	Sarikei	322	132	293	232	264	213	248	158	254	180	0.011	0.989	2	0.011
DFS608	Human	Sarikei	310	129	281	226	264	213	257	173	248	180	0.176	0.824	2	0.176
DFS609	Human	Sarikei	316	129	284	229	255	213	254	164	251	186	0.926	0.074	1	0.074
DFS610	Human	Sarikei	325	132	284	226	258	213	248	158	248	183	0.016	0.984	2	0.016
DFS611	Human	Sarikei	313	132	284	226	258	213	251	161	251	180	0.023	0.977	2	0.023
DFS612	Human	Sarikei	319	132	290	226	258	213	260/263	158	248	174	0.021	0.979	2	0.021
DFS613	Human	Sarikei	319	132	290	226	258	213	260/263	158	248	174	0.021	0.979	2	0.021
DFS617	Human	Sarikei	334	129	281	238	267	213	251	170	266	186	0.986	0.014	1	0.014
DFS620	Human	Sarikei	316	132	287	232	258/261	213	251/254	158	248/251	180	0.012	0.988	2	0.012
DFS625	Human	Sarikei	316	135	329	223	258	213	251	173	251	186	0.955	0.045	1	0.045
DFS630	Human	Sarikei	313	132	284	226	261	213	251	161	251	180	0.019	0.981	2	0.019
DFS668	Human	Sarikei	316	129	296	226	267	213	251	167	242	186	0.952	0.048	1	0.048
DFS672	Human	Sarikei	325	132	278	235	264	213	242	158	248	180	0.072	0.928	2	0.072
DFS673	Human	Sarikei	319	135	284	229	258	213	254	167	260	189	0.972	0.028	1	0.028
DFS674	Human	Sarikei	313	129	287	235	258	213/228	248	167	248	186	0.948	0.052	1	0.052
MRI/021/02	Human	Miri	322	132	281/287	226	258	213	248/251	167	248	189	0.229	0.771	2	0.229
MRI/028/03	Human	Miri	316	129	278	232	264	213	248	158	248	189	0.05	0.95	2	0.05
MRI/031/03	Human	Miri	334	129	284	226	264	213	248	161	251	186	0.131	0.869	2	0.131
MRI/039/03	Human	Miri	322	132	317	235	258	213	254	158	242	183	0.051	0.949	2	0.051
MRI/054/04	Human	Miri	316	129	290	232	258	213	251	161	251	189	0.117	0.883	2	0.117
MRI/065/04	Human	Miri	322	132	287	226	264	213	248	158	248	177	0.01	0.99	2	0.01
MRI/081/04	Human	Miri	331	132	284	232	264	213	245	158	251	183	0.023	0.977	2	0.023
MRI/082/04	Human	Miri	322	135	290	232	264	213	248	158	275	186	0.09	0.91	2	0.09
MRI/083/04	Human	Miri	322	132	281/287	226	258	213	248/251	167	248	189	0.229	0.771	2	0.229
MRI/093/04	Human	Miri	334	129	287	232	258	213	248	158	248	180	0.034	0.966	2	0.034
MRI/095/04	Human	Miri	316/325	132	278/284	223	261	216/225	248/251	167	251	189	0.941	0.059	1	0.059
MRI/096/04	Human	Miri	334	129	287	232	258	213	248	158	248	180	0.034	0.966	2	0.034
MRI/097/04	Human	Miri	316	129	278	232	264	213	248	158	248	189	0.05	0.95	2	0.05
MRI/099/04	Human	Miri	322	132	317	235	258	216	251/254	158	242	183	0.088	0.912	2	0.088
MRI/100/04	Human	Miri	334	129	284	226	261	213	248	161	251	186	0.259	0.741	2	0.259
MRI/101/04	Human	Miri	319/325	132	287/293	223	264	225/234	254	158	248/254	177	0.033	0.967	2	0.033
MRI/114/04	Human	Miri	322	132	290	223	264	225	245	170	251	189	0.763	0.237	1	0.237
MRI/115/04	Human	Miri	310	132	284	238	258	213	242	158	257	177	0.296	0.704	2	0.296
MRI/121/04	Human	Miri	325	132	284	223	264	213	248	158	248	189	0.021	0.979	2	0.021
MRI/122/04	Human	Miri	316	132	284	226	261	213	245	158	251	186	0.055	0.945	2	0.055
MRI/131/05	Human	Miri	319	135	308	238	258	216	257	173	245	189	0.985	0.015	1	0.015
MRI/137/05	Human	Miri	322	132/135	281	235	258/273	216	245/248	170	248	189	0.983	0.017	1	0.017
MRI/147/05	Human	Miri	328	132	281	223	255	228	251	167	251	189	0.978	0.022	1	0.022
MRI/151/05	Human	Miri	316	129	284	235	258	213	248	158	275	186	0.284	0.716	2	0.284
MRI/155/05	Human	Miri	316	132	287	232	264	213	248	158	254	183	0.011	0.989	2	0.011
MRI/162/05	Human	Miri	322	132	290	226	258	213	251	158	284	183	0.014	0.986	2	0.014
MRI/167/05	Human	Miri	313	135	293	226	264	213	254	158	251	180	0.041	0.959	2	0.041
MRI/170/05	Human	Miri	325	132	284	232	258	213	257	158	251	186	0.038	0.962	2	0.038
MRI/174/05	Human	Miri	325	132	275	235	258	237	251	170	248	189	0.972	0.028	1	0.028
MRI/184/05	Human	Miri	316	135	284	226	258	219	251	170	251	189	0.965	0.035	1	0.035
MRI/191/05	Human	Miri	325	132	284	223	261	213	248	158	248	183	0.014	0.986	2	0.014
MRI/196/06	Human	Miri	325	132	290	232	258	213	263	173	254	189	0.292	0.708	2	0.292
MRI/197/06	Human	Miri	313	132	278	226	258	213	245	158	248	186	0.09	0.91	2	0.09
MRI/203/06	Human	Miri	316	132	278	238	258	213	248	167	248	189	0.799	0.201	1	0.201
MRI/204/06	Human	Miri	316	132	284	226	264	213	251	158	251	180	0.011	0.989	2	0.011
MRI/205/06	Human	Miri	316	132	281	226/232	264	213	245	158	248	177/180	0.029	0.971	2	0.029
MRI/207/06	Human	Miri	316	132	290	226	264	213	248	167	254	180	0.026	0.974	2	0.026
MRI/214/06	Human	Miri	325	132	287	226	261	213	245	161	248	177	0.018	0.982	2	0.018
MRI/218/06	Human	Miri	325	132	317	226	255	213	245	161	251	177	0.052	0.948	2	0.052
MRI/225/06	Human	Miri	319	132	278	238	261	225	245	176	254	189	0.981	0.019	1	0.019
MRI/231/06	Human	Miri	307	129	308	235	258	234	245	167	245	189	0.991	0.009	1	0.009
MRI/232/06	Human	Miri	322	129	287	232	258	213	245	173	260	189	0.929	0.071	1	0.071
MRI/234/06	Human	Miri	319	132	287	223	264	213	251	158	251	183	0.02	0.98	2	0.02
MRI/241/06	Human	Miri	316	132	287	223	255	213	251	158	248	186	0.04	0.96	2	0.04
MRI/242/06	Human	Miri	334	135	293	223	258	213	251	158	248	186	0.171	0.829	2	0.171
MRI/243/06	Human	Miri	325	132	287	226	264	213	251	158	248	183	0.012	0.988	2	0.012
MRI/245/06	Human	Miri	325	132	293	226	264	213	263	167	254	177	0.073	0.927	2	0.073
MRI/246/07	Human	Miri	325	129	287	238	258	228	251	167	251	189	0.984	0.016	1	0.016
MRI/247/07	Human	Miri	334	132	296	232	258	213	251	158	251	186	0.061	0.939	2	0.061
MRI/248/07	Human	Miri	319	132	284	226	258	213	248	167	248	189	0.596	0.404	1	0.404
ML004/13	Human	Kudat	322	132	290	238	258	225	251	170	281	186	0.927	0.073	1	0.073
ML010/13	Human	Kudat	325	129	287	235	255	216	251	167	254	186	0.976	0.024	1	0.024
ML014/13	Human	Kudat	316	129	275	238	258	219/234	248	167	245	186	0.988	0.012	1	0.012
ML018/13	Human	Kudat	325	132	287	244	261	213	251/263/266	170	248	186	0.827	0.173	1	0.173
ML019/13	Human	Kudat	319/325	129/132	278	232/241	258	216/219	245/251	170/173	248/254	186	0.986	0.014	1	0.014
ML030/13	Human	Kudat	322	132	317	232	258	234	251	161	248	186	0.121	0.879	2	0.121
ML031/13	Human	Kudat	319	129/132	284/293	226/241	258	216/219/225	245/248	167/170	248/251	189/192	0.959	0.041	1	0.041
ML034/13	Human	Kudat	331	132	293	238	258	234	248	167	248	189	0.953	0.047	1	0.047
ML048/13	Human	Kudat	319	132	281	241	258	234	251	167	251	186	0.984	0.016	1	0.016
ML049/13	Human	Kudat	328	132	281	241	261	213	254	170	251	186	0.97	0.03	1	0.03
ML069/13	Human	Kudat	325	132	308	241	258	216	245	170	281	186	0.981	0.019	1	0.019
ML075/13	Human	Kudat	313	129	275/287	241	255	216	242/248	167	251	186	0.984	0.016	1	0.016
ML076/13	Human	Kudat	313	129	287	241	255	216/219	248	167/170	251	186	0.986	0.014	1	0.014
ML090/13	Human	Kudat	325	129	287	238	258	216	251	167	248	186	0.978	0.022	1	0.022
ML091/13	Human	Kudat	325	129	284	229/238	258	219	251	167	248	186	0.982	0.018	1	0.018
ML092/13	Human	Kudat		129	275	235	255	225	248	173	248	186
ML094/13	Human	Kudat	316	132	284	232	258	234	242	170	251	186	0.927	0.073	1	0.073
ML095/13	Human	Kudat	325	129	293	238	258	234	248	167	239	186	0.986	0.014	1	0.014
ML098/13	Human	Kudat	316	129	278	238	258	234	251	167	245	186	0.984	0.016	1	0.016
ML104/13	Human	Kudat	325	129	284	226	258	219	245	167	245	186	0.985	0.015	1	0.015
ML105/13	Human	Kudat	322	129	281	232	258	225	245	173	263	186	0.982	0.018	1	0.018
ML106/13	Human	Kudat	319/325	129/135	275/284	235	258/264	213/216	245/251	161/167	248/281	186	0.91	0.09	1	0.09
ML109/13	Human	Kudat	313	129	284	235	258	216	254	167	248	186	0.974	0.026	1	0.026
ML126/13	Human	Kudat		129		241	255	219	251	170	245	186
ML175/13	Human	Kudat	328	135	284	229	255	219	251	167	248	186	0.981	0.019	1	0.019
ML184/13	Human	Kudat	310	132	290	241	258	213/216	248	167	251	186	0.863	0.137	1	0.137
ML208/13	Human	Kudat	316	132	284	229	267	228	251	164	248	186	0.949	0.051	1	0.051
ML231/13	Human	Kudat	325	132	317	238	264	219	245	167	248	186	0.925	0.075	1	0.075
ML250/13	Human	Kudat	316	129	290	241	258	216	245	173	248	186	0.965	0.035	1	0.035
ML251/13	Human	Kudat	319	129/132	278/281	238/244	258	216/225	245/251	167/176	248	186	0.985	0.015	1	0.015
ML008/13	Human	Ranau	316	129/135	281/287	226/235/238	258	216/225	245/248/257	167	245/248/254	189	0.982	0.018	1	0.018
ML009/13	Human	Ranau	322/325	129	281	232	255/258	219	263	170	251	189	0.976	0.024	1	0.024
ML011/13	Human	Ranau	322	129	284	232	255	234	248	167	248	192	0.918	0.082	1	0.082
ML012/13	Human	Ranau	316	132	284	226	264	213	245	161	248	186	0.032	0.968	2	0.032
ML028/13	Human	Ranau	310	129	281	223/226	258	210	245	164	248	189	0.981	0.019	1	0.019
ML036/13	Human	Ranau	316	132	284	235	258	216	257	167	251	189	0.714	0.286	1	0.286
ML044/13	Human	Ranau	310	132	281	238	258	213	257	173	245	192	0.941	0.059	1	0.059
ML059/13	Human	Ranau	328	132	284	226	258	216	242	167/170	248	189	0.947	0.053	1	0.053
ML063/13	Human	Ranau	322	129/132/135	281	226/232	255/261	213/219/234	242/248/254	167/170	248	189/192	0.912	0.088	1	0.088
ML066/13	Human	Ranau	310	129	281	238	261	219	242	170	257/260	189	0.991	0.009	1	0.009
ML068/13	Human	Ranau	328	129	284	235	255/258	225	248	167	251	189	0.985	0.015	1	0.015
ML086/13	Human	Ranau	316	132	278	232	261	213	248	161	263	177	0.019	0.981	2	0.019
ML088/13	Human	Ranau	346	132	284	226	258	213	257	167	248	192	0.632	0.368	1	0.368
ML089/13	Human	Ranau	331/343	132	281	226/229	258	225	245/260	164	254	189	0.963	0.037	1	0.037
ML096/13	Human	Ranau	319/325	129	284	235	258	213/219	251/257	170	251	189/192	0.983	0.017	1	0.017
ML101/13	Human	Ranau	331/340	132	281/290	223/238	258/261	216	251	170	263	189	0.969	0.031	1	0.031
ML111/13	Human	Ranau				247	258	216			248
ML112/13	Human	Ranau	313	129/132	275/293	226/235	258	213	248	170	248	189	0.978	0.022	1	0.022
ML120/13	Human	Ranau	313	129	284	226	258	213	248	170	248	189	0.908	0.092	1	0.092
ML130/13	Human	Ranau	316	129	290/335	235	258	219	245	167/173	239	189	0.988	0.012	1	0.012
ML131/13	Human	Ranau	310	132	317	229	255	225	248	167	251	192	0.956	0.044	1	0.044
ML144/13	Human	Ranau	310/325	129	281	232/238	264	216	236/251	170	248	189/192	0.921	0.079	1	0.079
ML145/13	Human	Ranau	331	132	275	235	261	216/225	245	167/170	242/251	189	0.984	0.016	1	0.016
ML160/13	Human	Ranau	316/325	129	308	232/238	258	219/228	245/248	170	248	189/192	0.979	0.021	1	0.021
ML161/13	Human	Ranau				235	258	216	245	170
ML162/13	Human	Ranau	310	129	281	232/238	261/264	216	251	170	248/266	189	0.987	0.013	1	0.013
ML163/13	Human	Ranau	316	129/135	278/287	235	258/264	228	245/248	170	251	189	0.974	0.026	1	0.026
ML165/13	Human	Ranau	337	132	278	232	261	213	254	158	248	177	0.047	0.953	2	0.047
ML174/13	Human	Ranau	313	129	281	235	258	216	248	167	251	189	0.987	0.013	1	0.013
ML176/13	Human	Ranau	313/322	129	284/317	232	258/261	216/225	254/260	167/170	251	189	0.968	0.032	1	0.032
ML186/13	Human	Ranau	319	129	284/296	226/235	255/261	219	245/257	167/170	248	189	0.977	0.023	1	0.023
ML187/13	Human	Ranau	316	132	284	223	258	213	245	173	281	189	0.594	0.406	1	0.406
ML188/13	Human	Ranau	313	129/135	281	235/238	261	213/225	242	167	245	189	0.991	0.009	1	0.009
ML205/13	Human	Ranau	319	132	281	235	258	219	251	170	326	189	0.984	0.016	1	0.016
ML206/13	Human	Ranau	343	132	281	226	255	213	245	167	254	189	0.92	0.08	1	0.08
ML207/13	Human	Ranau	325	132	293	226/238	255/258	219	248	164	254
ML215/13	Human	Ranau	319	135	287	226	258	216	260/263	164	248	192	0.956	0.044	1	0.044
ML216/13	Human	Ranau	346	135	311	226	258	225	242	170	251	189	0.986	0.014	1	0.014
ML221/13	Human	Ranau			281		261	225				189
ML225/13	Human	Ranau	316	135	281	232	258	207	242	170	245	192	0.985	0.015	1	0.015
ML226/13	Human	Ranau	322	132	278	226	264	213	245	158	248	183	0.014	0.986	2	0.014
ML232/13	Human	Ranau	319	129	287	238	258	216	257	167	245	189	0.977	0.023	1	0.023
ML005/13	Human	Tenom	325	132	287	226/229	264	213	245	158	248	180	0.016	0.984	2	0.016
ML006/13	Human	Tenom	316	132	281	232	264	213	248	161	251	183	0.027	0.973	2	0.027
ML007/13	Human	Tenom	316	132	314	232	258	225	263	167	248	186	0.936	0.064	1	0.064
ML021/13	Human	Tenom	325	129	281	235	258	225	254	167	254	186	0.987	0.013	1	0.013
ML038/13	Human	Tenom	316	132	275	235	258	213	242	173	248	186	0.954	0.046	1	0.046
ML039/13	Human	Tenom	313	129	281	238	255	225	245	167	251	186	0.991	0.009	1	0.009
ML040/13	Human	Tenom	325	129	281	226	255/258	216	260	170	248	186	0.972	0.028	1	0.028
ML054/13	Human	Tenom	322	135	278	229	255	228	248	170	248	189	0.973	0.027	1	0.027
ML055/13	Human	Tenom	316	129	281	235	255	213	242	167	248	186	0.979	0.021	1	0.021
ML065/13	Human	Tenom	319	129	317	235	258	228	245	170	248	186	0.987	0.013	1	0.013
ML087/13	Human	Tenom	322	129	281	232	261	213	248	167	251	186	0.937	0.063	1	0.063
ML097/13	Human	Tenom	325	129/132	308	226	258	234	251	167	248	186	0.945	0.055	1	0.055
ML113/13	Human	Tenom	325	132/135	281/284	235/238	258	216	245	161/167	254	186	0.989	0.011	1	0.011
ML114/13	Human	Tenom	319	132	308	238	258	225	254	167	251	186	0.985	0.015	1	0.015
ML146/13	Human	Tenom	322	132	284	235	258	219	245	170	248	189	0.954	0.046	1	0.046
ML147/13	Human	Tenom	334	132	296	235	258	219	248	161	248	186	0.601	0.399	1	0.399
ML148/13	Human	Tenom	322	132	284	235	258	219	245	170	248	189	0.954	0.046	1	0.046
ML149/13	Human	Tenom	325	132	314	238	258	213/228	245/254	167/170	248	186	0.969	0.031	1	0.031
ML150/13	Human	Tenom	328	132	287	235	255	228	245	161	260	189	0.891	0.109	1	0.109
ML167/13	Human	Tenom	319/331	132/135	284/287	226/232	258/261	213/228	242/245	167	248	186	0.977	0.023	1	0.023
ML168/13	Human	Tenom	322/325	129/132	281/284	232/238	258	216/219	251/260	167/170	248	186/198	0.967	0.033	1	0.033
ML199/13	Human	Tenom	322	129	287	235	261	219	248	167	248	186	0.962	0.038	1	0.038
ML211/13	Human	Tenom	310	132	278	232	264	234	245	173	248	186	0.495	0.505	2	0.495
ML233/13	Human	Tenom	313/322	132	281/290	238	264	225/234	245/248	167/170	248/251	186	0.892	0.108	1	0.108
ML234/13	Human	Tenom	325/331	132	290	226	264	213	257	158	248	174	0.01	0.99	2	0.01
ML235/13	Human	Tenom	331	132	290	235	258	234	251	167	242	189	0.889	0.111	1	0.111
KEL01	Human	Kelantan	319	129	278	229	264	225	239	173	245	198	0.982	0.018	1	0.018
KEL02	Human	Kelantan	322	129	278/287	229	258/267	213	245	161/173	245/251	198	0.958	0.042	1	0.042
KEL03	Human	Kelantan	319	129	287	226/238	264	213	242	167	242	174	0.877	0.123	1	0.123
KEL04	Human	Kelantan	325	129	278	238	267	213	248	167	242	174	0.939	0.061	1	0.061
KEL05	Human	Kelantan	334	129	290	229	258	213	248	176	245	183	0.695	0.305	1	0.305
KEL06	Human	Kelantan	316	129	278	223	264	207	248	170	248	174	0.566	0.434	1	0.434
KEL07	Human	Kelantan	319	129	278	229	267	210/225	248	173	245/251	183	0.971	0.029	1	0.029
KEL08	Human	Kelantan	319	135	278	223	264	216	248	167	245	183	0.815	0.185	1	0.185
KEL09	Human	Kelantan	319	129	287	229	267	207/210	248/251	164	251	183	0.949	0.051	1	0.051
KEL10	Human	Kelantan	319/328	129/135	278/290	229	261/267	225/228	242/254	170/173	245/251	177/183	0.958	0.042	1	0.042
KEL11	Human	Kelantan	319		278	223		213	248	170	245
KEL12	Human	Kelantan	316	129	284	229	267	228	248	170	251	183	0.936	0.064	1	0.064
KEL13	Human	Kelantan				229					251
KEL14	Human	Kelantan	319	129	278	229	264	210	239	167	254/257	201/204	0.976	0.024	1	0.024
KEL15	Human	Kelantan	319	129	278	223	270	234	248	170	245	183	0.962	0.038	1	0.038
KEL16	Human	Kelantan	319	129	278	229	267	210	239	173	251	189	0.99	0.01	1	0.01
KEL17	Human	Kelantan		129		223	267	207	245	173	242	180
KEL18	Human	Kelantan	307	129	278	229	261	213	245/248	170	245	177	0.964	0.036	1	0.036
KEL19	Human	Kelantan	328	129	278		267	207	248	170	251	174
KEL20	Human	Kelantan	310	132	278	223	264	207	248	173	248	174	0.239	0.761	2	0.239
KEL21	Human	Kelantan	316	147	284	223	261/267	216	245	173	242	177	0.761	0.239	1	0.239
KEL22	Human	Kelantan	334	129	278	223	267	207	242/248	170	254	183	0.915	0.085	1	0.085
KEL23	Human	Kelantan	319	135	278	226/229	267	213	254	170	251	174	0.916	0.084	1	0.084
KEL24	Human	Kelantan	325	129	287	226	264	234	248	170	248	183	0.4	0.6	2	0.4
KEL25	Human	Kelantan	310	132	281	229	261	213	248	182	248	174	0.075	0.925	2	0.075
KEL26	Human	Kelantan	310	132	281	229	261	213	248	182	248	174	0.075	0.925	2	0.075
KEL27	Human	Kelantan	337	138	278	229	264	210	245	173	251	183	0.864	0.136	1	0.136
KEL28	Human	Kelantan	331	129/135	278	229	258	213	245	170/176	245/248	183	0.938	0.062	1	0.062
KEL29	Human	Kelantan	310	129		226		225
KEL30	Human	Kelantan	319	129	278	235	270	231	251	161	251	183	0.82	0.18	1	0.18
PHG01	Human	Pahang	307	129	278	226	267	219	245	173	248	177	0.99	0.01	1	0.01
PHG02	Human	Pahang	319	129	317	229	261	207	242	173	245	186	0.989	0.011	1	0.011
PHG03	Human	Pahang	316	129	278	223/232	270	219	245	173	248	177	0.989	0.011	1	0.011
PHG04	Human	Pahang	331	129	278	223	261	216/231	242/245	173	245	183/186	0.988	0.012	1	0.012
PHG05	Human	Pahang	358	129	281	229	273	225	251	170	248	186	0.988	0.012	1	0.012
PHG06	Human	Pahang	334	129	278	223	264	225	248	170	248	186	0.988	0.012	1	0.012
PHG07	Human	Pahang	316	129	278	229	270	219	245	173	248	177	0.988	0.012	1	0.012
PHG08	Human	Pahang	316	138	281	223	270	213	242	170	278	186	0.987	0.013	1	0.013
PHG09	Human	Pahang	328/334	129	278	226	276	207	245/251	167/173	245/257	177/186	0.985	0.015	1	0.015
PHG10	Human	Pahang	307/313/319/322	129/135	278/284	226/229/232	267	207/213/228	245/248/251	170	251	186	0.984	0.016	1	0.016
PHG11	Human	Pahang	325	129	278	226	261/267	213	245	170/176	248	189/213	0.984	0.016	1	0.016
PHG12	Human	Pahang	319	129	278	229	267	210	245	170	254	186	0.982	0.018	1	0.018
PHG13	Human	Pahang	313	129/135	278	226/229	267/273	213/234	242/245	170	248	177/186	0.979	0.021	1	0.021
PHG14	Human	Pahang	325	129	281	223/229	264	216	242/248	176	245	186	0.979	0.021	1	0.021
PHG15	Human	Pahang	307	129/135/138	278/287	226/229	264/267	210/216	242/248	173	245/248	186	0.979	0.021	1	0.021
PHG16	Human	Pahang	307	132	275	223	264	213	245	170	245	186	0.978	0.022	1	0.022
PHG17	Human	Pahang	325	129	299	229	255	207	245	173	245	186	0.976	0.024	1	0.024
PHG18	Human	Pahang	355	132	278	226	267	207	248	173	248	186	0.973	0.027	1	0.027
PHG19	Human	Pahang	319	129	278/299	223/226	264	213	242/248	164/185	245/248	186	0.971	0.029	1	0.029
PHG20	Human	Pahang	307	129	284	223	276	213	242	170	251	177	0.971	0.029	1	0.029
PHG21	Human	Pahang	307	135	284	223	261/264	207	245/248	167	248	177	0.971	0.029	1	0.029
PHG22	Human	Pahang	313/319	129/147	278/287	223/229	264/273	216/225	245/248/254	173	245/251	186	0.969	0.031	1	0.031
PHG23	Human	Pahang	343	153	278	226	264	216	251	173	248	186	0.968	0.032	1	0.032
PHG24	Human	Pahang	322	138	287	229	273	213	242	170	245	186	0.966	0.034	1	0.034
PHG25	Human	Pahang	322	129	278	226	267	216	242	170	248	186	0.964	0.036	1	0.036
PHG26	Human	Pahang	328	129	281	229	261	213	245	170	254	186	0.963	0.037	1	0.037
PHG27	Human	Pahang	352	135	278	226	264	210	245	167	248	189	0.963	0.037	1	0.037
PHG28	Human	Pahang	325	135	278	226	267	213	242	173	251	186	0.957	0.043	1	0.043
PHG29	Human	Pahang	316	135	278	226	264	228	248	173	245	186	0.955	0.045	1	0.045
PHG30	Human	Pahang	328	129	278	229	267	213	248	170	245	186	0.954	0.046	1	0.046
PHG31	Human	Pahang	310	135	293	229	261	213	242	170	248	174	0.953	0.047	1	0.047
PHG32	Human	Pahang	313	135	290/293	229	261	213	242	167	248	198	0.948	0.052	1	0.052
PHG33	Human	Pahang	316	138	278	226	264	213	245	167	245	177	0.946	0.054	1	0.054
PHG34	Human	Pahang	316/325	129/150	281/293	229	267	207	251	167/170	251	177	0.946	0.054	1	0.054
PHG35	Human	Pahang	337	129	278	223	270	210	245	170	245	186	0.941	0.059	1	0.059
PHG36	Human	Pahang	313	129	284	229	261	213	254	170	263	186	0.938	0.062	1	0.062
PHG37	Human	Pahang	307/319	129	278	223/241	261/267	207/213/219	245/248	161/170	245/251/278	177/186	0.93	0.07	1	0.07
PHG38	Human	Pahang	319	129	278	226	261/270	213	245	161	251	177	0.922	0.078	1	0.078
PHG39	Human	Pahang	328	129	278	229	258	213	251	179	245	186	0.919	0.081	1	0.081
PHG40	Human	Pahang	316	135	296	229	267	213	239/248	173	245	186	0.919	0.081	1	0.081
PHG41	Human	Pahang	310	129	290	223	264	216	245	173	248	177	0.917	0.083	1	0.083
PHG42	Human	Pahang	337	150	278	223	276	213	248	173	251	186	0.902	0.098	1	0.098
PHG43	Human	Pahang	310	132	284	235	270	228	245	173	245	177	0.902	0.098	1	0.098
PHG44	Human	Pahang	364	129	278	229	258	207	242	173	245	180	0.871	0.129	1	0.129
PHG45	Human	Pahang	337	135	278	229	267	207	251	170	248	177/201	0.804	0.196	1	0.196
PHG46	Human	Pahang	358	135	287	229	267	225	248	170	245	186	0.756	0.244	1	0.244
PHG47	Human	Pahang	319	129	278	223	261	210	239	173	245	219	0.756	0.244	1	0.244
PHG48	Human	Pahang	316	132	278	229	267	219	245	170	248	186	0.674	0.326	1	0.326
PHG49	Human	Pahang	310/316	129	278	226/229	261	207/213	248	167/170	254/260	186	0.596	0.404	1	0.404
PHG50	Human	Pahang	328	129	287	226	264	213	248	170	248	186	0.389	0.611	2	0.389
